# Supplementary material for: Transcriptomic analysis implicates the involvement of RBM20 in Fuchs’ endothelial corneal dystrophy with TCF4 repeat expansion
Source: PLoS One. 2025 Sep 17;20(9):e0332512. doi: 10.1371/journal.pone.0332512 (PMC12443318; doi:10.1371/journal.pone.0332512)
Supplement: S1 Table — (XLSX) [file pone.0332512.s005.xlsx]

## Sheet: Table.S1
Table S1. A list of RBM20 target genes in the literature*
Gene	Function	References (PMID)
APTX	DNA repair	22466703
CACNA1C	Sub-unit of the L-type calcium channel	22466703
CAMK2D	Serine/threonine kinase; regulates many cardiac proteins through phosphorylation	22466703, 29650543
CAMK2G	Serine/threonine kinase; regulates many cardiac proteins through phosphorylation	22466703
DAB1	Neuronal development	22466703
DNM3	Actin-membrane budding	22466703
DST	Adhesion junction plaque protein	24960161
DTNA	Part of the dystrophin-assoicated complex linking ECM and cytoskeleton	22466703
ENAH	Actin-associated	24960161
FHOD3	Sarcomeric assembly	22466703
FNBP1	Actin cytoskeleton regulation	22466703
GIT2	Cytoskeletal dynamics	22466703
IMMT	Part of the mitochondrial inner membrane complex	24960161, 34244519
KALRN	Serine/threonine protein kinase	22466703
KCNIP2	Sub-unit of voltage-gated potassium channel complex	22466703
LDB3	Sarcomeric stabilization	22466703, 24960161
LMO7	-	24960161
LRRFIP1	Transcriptional repressor	24960161
MECP2	Transcriptional regulator; highly expressed in neuronal cells	22466703
MLIP	Interacts with lamin A/C; potentially involved in cardiac homeostasis	24960161
MTMR1	-	22466703
MYH7	Cardiac slow twitch myosin heavy chain beta isoform; muscle contraction	24960161
MYOM1	Sarcomeric; links titin and thick filament	24960161
NEXN	Actin-associated; DCM-associated	24960161
NFIA	Transcription factor	22466703
NPRL3	Inhibits mTORC1; necessary for cardiovascular development	22466703, 22538705
NTRK3	Neutrophin-3-receptor	22466703
OBSCN	Sarcomeric signaling	24960161
PDLIM3	Binds alpha actinin-2; relevant for right ventricular function	24960161
PDLIM5	LIM domain protein; protein-protein interaction	22466703, 27289039
PLEKHA5	-	22466703
RALGPS1	-	22466703
RTN4	Neurite outgrowth inhibitor in the central nervous system	24960161
RYR2	Calcium receptor in the SR; allows release of Ca2+ into the cytosol	24960161
SEMA6D	Neuronal regulation	22466703
SH3KBP1	-	22466703
SLC38A10	Sodium-dependent amino acid/proton antiporter	22466703
SORBS1	Cytoskeletal formation	22466703
SPEN	Hormone inducible transcriptional repressor	22466703
TNNT2	Part of the cardiac troponin complex regulating muscle contraction dependent on calcium	24960161
TPM1	Cytoskeletal; contraction	22466703
TRDN	Forms a complex with RyR and CASQ2; calcium release from the SR	22466703
TTN	Sarcomeric spring; compliance of the heart	22466703, 24960161
UBE2F	-	22466703
ZNF451	Protein sumoylation	22466703
*Modified from references 40 and 42
