# Supplementary material for: Transcriptomic analysis implicates the involvement of RBM20 in Fuchs’ endothelial corneal dystrophy with TCF4 repeat expansion
Source: PLoS One. 2025 Sep 17;20(9):e0332512. doi: 10.1371/journal.pone.0332512 (PMC12443318; doi:10.1371/journal.pone.0332512)
Supplement: S2 Table — (XLSX) [file pone.0332512.s006.xlsx]

## Sheet: Table.S2
Table S2. The upstream regulators inferred based on the differential expression meta-analysis of RE+ cases vs. RE- controls using the QIAGEN Ingenuity Pathway Analysis (IPA) software
Upstream.Regulator	Molecule.Type	p.value.of.overlap	Target.Molecules.in.Dataset
UQCC3	other	7.68e-47	ALDOC,ATP11B,ATP13A1,ATP5F1A,ATP5F1B,ATP5F1C,ATP5F1E,ATP5MC1,ATP5MC2,ATP5MC3,ATP5ME,ATP5MG,ATP5PB,ATP5PD,ATP5PF,ATP5PO,ATP6V0B,ATP6V1D,ATP6V1E1,ATP6V1G1,COX10,COX14,COX15,COX17,COX20,COX4I1,COX5B,COX6A1,COX6B1,COX6C,COX7A2,COX7A2L,COX7B,COX7C,COX8A,ENO1,ENO2,GPI,HK1,HK2,NDUFA1,NDUFA10,NDUFA11,NDUFA12,NDUFA13,NDUFA2,NDUFA3,NDUFA4,NDUFA4L2,NDUFA5,NDUFA6,NDUFA8,NDUFA9,NDUFAB1,NDUFAF3,NDUFAF4,NDUFB1,…
TLE3	other	1.91e-32	ADRA2A,ATP5F1A,ATP5F1B,ATP5F1C,ATP5F1E,ATP5MC3,ATP5ME,ATP5MG,ATP5PB,ATP5PD,ATP5PF,ATP5PO,COQ10B,CYC1,CYCS,DEGS2,ELK3,ETFA,ETFB,ETFDH,LAMC1,MYO1B,NDUFA1,NDUFA10,NDUFA11,NDUFA12,NDUFA13,NDUFA2,NDUFA3,NDUFA5,NDUFA6,NDUFA8,NDUFA9,NDUFAB1,NDUFAF3,NDUFAF4,NDUFB11,NDUFB2,NDUFB3,NDUFB5,NDUFB6,NDUFB7,NDUFB9,NDUFS1,NDUFS2,NDUFS3,NDUFS4,NDUFS5,NDUFS7,NDUFV1,NDUFV2,NDUFV3,PTPN14,SNAI1,SOX9,TAGLN2,TGFB2,TTLL4…
DYRK1B	kinase	1.64e-30	ATP5F1A,ATP5F1B,ATP5F1C,ATP5F1E,ATP5MC1,ATP5MC3,ATP5ME,ATP5MG,ATP5PB,ATP5PD,ATP5PO,ATP6V0B,ATP8A1,CDKN1B,COX10,COX4I1,COX5B,COX7A2,COX7B,COX7C,CP,LRPPRC,NDUFA1,NDUFA10,NDUFA12,NDUFA13,NDUFA4,NDUFA4L2,NDUFA5,NDUFA9,NDUFAF4,NDUFB11,NDUFB7,NDUFB8,NDUFB9,NDUFS1,NDUFS2,NDUFS3,NDUFS4,NDUFV1,NDUFV2,SDHB,SDHC,SDHD,SOD2,SOD3,UQCRC1,UQCRC2,UQCRFS1,UQCRH
RICTOR	other	1.64e-29	ATP4B,ATP5F1A,ATP5F1B,ATP5F1C,ATP5F1E,ATP5MC1,ATP5MC2,ATP5MC3,ATP5MG,ATP5PB,ATP5PD,ATP5PF,ATP5PO,ATP6V0B,ATP6V1D,ATP6V1E1,ATP6V1G1,BBC3,CDH1,COX10,COX15,COX17,COX4I1,COX5B,COX6A1,COX6A2,COX6B1,COX6C,COX7A1,COX7A2,COX7A2L,COX7B,COX7C,COX8A,CYC1,EGR1,ENO2,FAU,GCK,HK2,MCL1,NDUFA1,NDUFA10,NDUFA11,NDUFA2,NDUFA3,NDUFA4,NDUFA4L2,NDUFA5,NDUFA6,NDUFA8,NDUFA9,NDUFAB1,NDUFB2,NDUFB3,NDUFB5,NDUFB6,NDUFB8,NDUF…
TEAD1	transcription regulator	7.68e-28	ACADL,ACADM,ACADS,AK5,ATP5F1A,ATP5F1B,ATP5F1C,ATP5MC1,ATP5MC2,ATP5MC3,ATP5MG,ATP5PB,ATP5PD,ATP5PF,ATP5PO,CDK6,CDKN1B,COX4I1,COX5B,COX6C,COX7A2L,COX7B,COX7C,CYC1,CYCS,ECHS1,EDN1,ETFA,ETFB,ETFDH,FILIP1L,FJX1,HADHB,LOXL1,MYBPC3,NDUFA1,NDUFA10,NDUFA11,NDUFA12,NDUFA13,NDUFA2,NDUFA3,NDUFA4,NDUFA5,NDUFA6,NDUFA8,NDUFA9,NDUFAB1,NDUFB2,NDUFB3,NDUFB5,NDUFB6,NDUFB7,NDUFB8,NDUFS1,NDUFS2,NDUFS3,NDUFS4,NDUFS5,N…
CPT1B	enzyme	5.23e-27	ACACA,ACADL,ACADM,ANGPTL4,ATP5F1A,ATP5F1B,ATP5F1C,ATP5F1E,ATP5ME,ATP5MG,ATP5PD,CA2,CBL,COX10,COX15,COX17,COX4I1,COX6B1,COX6C,COX7A1,COX7B,CRKL,CYTL1,EGLN3,EIF4E2,EPAS1,FASN,FH,FLOT2,GCK,HK1,HK2,IKBKB,INPP5D,INSIG1,INSR,IRS1,MAP2K1,MAPK1,MAPK3,NDUFA1,NDUFA10,NDUFA2,NDUFA3,NDUFA4,NDUFA5,NDUFA6,NDUFA8,NDUFA9,NDUFAB1,NDUFB2,NDUFB3,NDUFB6,NDUFB9,NDUFS1,NDUFS2,NDUFS3,NDUFS4,NDUFV1,NDUFV2,NDUFV3,NFKBIA,…
TFRC	transporter	2.83e-26	APAF1,ATF3,ATP5F1A,ATP5F1B,ATP5F1C,ATP5F1E,ATP5MC3,ATP5ME,ATP5MG,ATP5PB,ATP5PD,ATP5PO,BBC3,BNIP3,CDC20,DDIT3,DDIT4,ERO1A,F13A1,FAM20C,FOS,GGT1,HAMP,HERPUD1,HK2,HSPA5,ID2,LDHA,LY75,NDUFA1,NDUFA10,NDUFA11,NDUFA13,NDUFA2,NDUFA3,NDUFA4,NDUFA8,NDUFA9,NDUFB1,NDUFB2,NDUFB3,NDUFB5,NDUFB6,NDUFB7,NDUFB8,NDUFB9,NDUFS1,NDUFS2,NDUFS3,NDUFS4,NDUFS5,NDUFV1,PFKFB3,PLD4,PPP1R15A,SDHD,SMAD2,SNCA,SOX11,SULF2,TGFB2,…
IGBP1	phosphatase	4.69e-23	ATP5F1A,CDH1,COX5B,COX6A1,COX6C,COX7A1,COX7A2,COX7B,COX8A,IRF1,NDUFA1,NDUFA10,NDUFA11,NDUFA12,NDUFA4,NDUFA6,NDUFA9,NDUFAB1,NDUFB11,NDUFB2,NDUFB5,NDUFB6,NDUFB8,NDUFB9,NDUFS1,NDUFS2,NDUFS3,NDUFS5,NDUFS7,PTPN1,SDHB,SDHC,SDHD,UQCR11,UQCRC1,UQCRFS1,UQCRQ
CAB39L	kinase	5.01e-23	ATP5F1E,ATP5MC2,ATP5MC3,ATP5ME,ATP5MG,ATP6V1E1,CDKN1B,COX17,COX4I1,COX5B,COX6C,COX7C,COX8A,NDUFA1,NDUFA12,NDUFA13,NDUFA3,NDUFA4,NDUFB11,NDUFB2,NDUFB3,NDUFB5,NDUFB8,NDUFB9,NDUFS4,NDUFS5,NDUFV2,UQCR10,UQCR11,UQCRB,UQCRQ
TGFB1	growth factor	1.05e-22	AASS,ABCG1,ABCG2,ABLIM3,ACACA,ACKR1,ACP3,ACP5,ACSL3,ADAM12,ADAMTS12,ADAMTS3,ADAMTS4,ADK,ADORA1,ADORA2B,ADRA2A,AFP,AGR2,AGTR2,AHR,AKR1C2,ALOX15,AMD1,ANGPTL4,ANKH,ANP32E,AOPEP,ARC,ARF4,ARHGAP22,ARNT2,ASGR2,ASNS,ASS1,ATF3,B3GALT2,B4GAT1,BACE1,BAMBI,BBC3,BCL2,BCL3,BDKRB2,BHLHE40,BIN1,BMF,BMP6,BNIP3L,BRCA1,BTG1,BTG2,BUD31,CALB2,CALCR,CALML4,CAMK2G,CASP8,CAT,CAVIN2,CCN4,CCND2,CCR10,CCT2,CD36,CD59,CD83,…
TP53	transcription regulator	5.05e-22	ABCB1,ABCB4,ABCD4,ACAA1,ACADL,ACADM,ACADS,ACAT1,ACSL3,ACSM5,ADAM12,ADGRB3,ADORA2B,AFP,AKR1B1,ALDH9A1,ALDOC,ALOX15,ANGPTL4,ANKFY1,ANKH,APAF1,ARHGAP45,ARL6IP1,ARRB1,ARRB2,ASF1B,ASL,ASNS,ASS1,ATF3,ATP5F1A,ATP5F1C,ATP5F1E,ATP5MC1,ATP5MC3,ATP5ME,ATP5PB,BAK1,BBC3,BCL2,BCL3,BCL6B,BDKRB2,BHLHE40,BHLHE41,BIK,BIRC2,BMF,BNIP3,BOK,BRCA1,BTG1,BTG2,CAD,CAMLG,CARD10,CARD11,CARHSP1,CASP2,CASP6,CASP8,CAT,CCDST,CC…
CTNNB1	transcription regulator	1.9e-20	ABCB1,ABCD4,ACACA,ACADL,ACADS,ACAP1,ACAT1,AFP,AHR,APOD,AQP5,ARFGAP3,ARMH4,ATP5MC2,ATP5MC3,ATP5PO,BACE1,BAMBI,BBC3,BCL2,BHLHE40,BMF,BOLA1,BRMS1L,CACNA1G,CCN4,CCND2,CD36,CDH1,CDKN1B,CDKN2A,CDKN2B,CDX1,CEBPA,CFD,CLU,CNR1,COL2A1,COL4A1,COL4A2,COX4I1,CRABP2,CRIP1,CSF3,CTDSPL,CTNND2,CXCL1,CYC1,DAPK2,DDIT3,DLK1,DLL4,DOK1,EDN1,EGFR,EGR1,ELMO1,ELOVL3,ENC1,ENO2,F13A1,FASN,FEN1,FGF18,FLOT2,FN1,FOS,FOSL1,FZD…
HIF1A	transcription regulator	2.63e-20	ABCB1,ACADL,ACADM,ADORA2B,AHR,ALDOC,ALKBH5,ANGPTL4,ANKRD37,ASNS,ATP5F1A,ATP5F1B,ATP5MC2,ATP5MC3,ATP5PF,ATP5PO,BACE1,BACH2,BCL2,BCL6B,BHLHE40,BHLHE41,BIRC2,BNIP3,BNIP3L,BRCA1,CAVIN2,CCNT1,CD24,CD36,CDH1,CDKN1B,CDKN2A,COL1A2,COX4I1,COX6A2,COX6C,COX8A,CSF1,CTDSPL,CYC1,DACT3-AS1,DDIT4,DLL4,EDN1,EFNA3,EGFR,EGLN1,EGLN3,EIF5A2,ENO1,ENO2,EPAS1,ERO1A,ETS1,FAM162A,FN1,FOS,FOXD2-AS1,GBE1,GCK,GLO1,GPI,H1-2,H…
FXN	kinase	6.8e-20	COX4I1,COX7A2,COX7C,DLD,NDUFA10,NDUFA13,NDUFA2,NDUFA5,NDUFA9,NDUFB11,NDUFB3,NDUFB5,NDUFB6,NDUFB7,NDUFB8,NDUFB9,NDUFS1,NDUFS2,NDUFS3,NDUFS4,NDUFS5,NDUFS7,NDUFV1,NDUFV2,OCLN,SDHB,SDHC,SOD1,SOD2,UQCRC2
HTT	transcription regulator	6.95e-20	ACACA,ACADM,ACKR1,ACSL3,ACTN2,ADAMTS4,ADAMTS5,ADCY2,ADRA2B,AGPAT4,AHCYL1,AK5,ALDOC,AMACR,AMD1,ANP32A,ANTKMT,ASPA,ATF3,ATL2,ATP5F1A,ATP5F1B,ATP5MC1,ATP5PO,ATP8A1,ATPAF1,AZIN1,B3GALT5,B4GAT1,BASP1,BBC3,BCL2,BCL3,BHLHE40,BIRC2,BMP3,C1QTNF3,CALML4,CAMK2A,CASP2,CBX4,CCK,CCN4,CD24,CDO1,CEBPA,CHST9,CNR1,COCH,COL18A1,COL4A1,COL4A2,COX15,COX4I1,COX6A1,COX6A2,COX7B,CYC1,CYCS,DCN,DDIT3,DHCR7,DLST,DLX3,DUSP5…
RB1	transcription regulator	1.26e-19	ACTN2,ALPL,ANGPT2,APAF1,APPL2,ASF1B,ATF3,ATP5F1A,ATP5ME,ATP6V1D,BAK1,BCL2,BNIP3,BRCA1,CASP6,CASP8,CCNL1,CD83,CDH1,CDKN1B,CDKN2A,CDX1,CEBPA,CMAS,COL4A1,COL4A2,COQ5,COX14,COX17,COX4I1,COX6A1,COX6B1,COX7A2,CSF3,CYP27B1,DDIT3,DLK1,DLST,DONSON,DUSP1,EGR1,ESRRA,EZH2,FEN1,FN1,FOS,FOSL1,GALR3,GHITM,GLI2,GPR137C,GPR156,GPR157,GPR160,GPR179,GRPEL1,GSTO1,GTF2H4,H4C16,HES1,HK1,HSBP1,HUNK,ID1,ID2,IDH3B,IGF1,I…
TNF	cytokine	3.37e-19	A2M,A4GALT,ABCG2,ABR,ACACA,ACADM,ACADS,ACKR3,ACP5,ACSL3,ADAMTS4,ADAMTS5,ADGRG6,ADORA1,ADORA2B,AKR1B1,AKR1B10,ANGPT2,ANGPTL4,ANK3,APAF1,APBB1IP,AQP5,ARC,ARF4,ARHGAP18,ARHGAP22,ARHGEF18,ARHGEF40,ARSI,ASS1,ATF3,ATP5PF,BACE1,BAMBI,BBC3,BCL2,BCL3,BDKRB2,BHLHE40,BHLHE41,BIK,BIRC2,BMP3,BMP6,BTBD3,BTG1,BTG2,C1QTNF1,C2CD4A,CA2,CALCR,CASP10,CASP2,CASP6,CASP8,CAT,CBL,CCK,CCN4,CCND2,CD1C,CD200,CD24,CD36,CD59…
PPARGC1A	transcription regulator	3.14e-18	ACACA,ACADL,ACADM,ACADS,ACAT1,ADAMTS5,APAF1,APOD,ATP5F1A,ATP5F1B,ATP5MC1,ATP5MC3,ATP5PD,ATP5PF,ATP5PO,BACE1,BAMBI,BBC3,BNIP3,CACNA1A,CASP8,CAT,CCN4,CD36,CDC42EP1,CEBPA,CFH,CNGB1,COL1A2,COL2A1,COX4I1,COX5B,COX6A2,COX6C,COX7A1,COX7B,CYCS,CYP3A5,DCN,DPT,EDN1,EGFL6,EGFR,EGLN1,ELMO1,ENDOG,ENO1,EPAS1,ESRRA,FASN,FBXO32,FH,FOS,GDF11,GPC6,HAMP,HK2,HMGCL,ICAM1,IGF1,IGLON5,IL18,IL1RAP,INSIG1,INSIG2,IRS1,JAK…
IGF2BP1	translation regulator	4.1e-18	ACADSB,ACSL3,AMBP,ASNS,ATF3,ATP5F1B,ATP5MC1,ATP5MC3,ATP5PB,ATP5PO,BCL11A,BCL3,BHLHE40,BIRC2,CBL,COL1A2,COX10,COX6A1,COX7B,CRKL,CSF1,CYCS,DDIT3,DDIT4,DDX21,DHCR7,DHX15,DUSP1,EFTUD2,ERO1A,ETF1,FLT3,FUS,GBA1,GBE1,GPI,HBB,HMGCS1,HNRNPA2B1,HNRNPK,HNRNPU,HSPD1,ICAM1,IGF2,INSIG1,KARS1,KLF10,LDHA,LINC00839,LUM,MAFF,MAPK1,MIF,NDUFA4,NDUFA6,NDUFS2,NFIL3,NFKB2,NOL6,OCLN,PDK1,PEBP1,PER1,PLK1,PPP1R15A,PRDX3,P…
DDX5	enzyme	5.7e-18	ATP5F1C,ATP5MC1,ATP5MC2,ATP5MC3,ATP5ME,ATP5MG,ATP5PB,ATP5PD,ATP5PF,BBC3,BCL2,BMP6,COL2A1,COX5B,COX6C,COX7A2,COX7B,COX7C,CXCL1,CXCL2,CYCS,DUSP1,EDN1,ENC1,ETFA,FH,FLT3,FOS,FOSL1,IL13RA2,MDH1,MDH1B,NDUFA1,NDUFA12,NDUFA2,NDUFA4,NDUFA5,NDUFA6,NDUFAB1,NDUFB1,NDUFB2,NDUFB3,NDUFB5,NDUFB6,NDUFS5,PIK3CD,SDHB,UQCR10,UQCRB,UQCRC1,UQCRH,UQCRQ,VEGFA,ZC3H12A
STK11	kinase	1.74e-17	A2M,ALDH9A1,ASS1,ASTN1,ATF3,ATG101,ATP5F1C,ATP5F1E,ATP5MC1,ATP5MC2,ATP5MC3,ATP5ME,BCL6B,BNIP3,CDH1,CDKN1B,CEBPA,CNTN1,COX5B,COX6A1,COX6B1,COX7A2,COX7C,COX8A,CREBL2,CSF3,CXCL1,CXCL2,CXCL3,CYC1,DLGAP2,ECM2,ENO1,FGFR2,FN1,FOSL1,GPI,HDAC4,HILPDA,ICAM1,ID1,IL1RAP,INIP,JUNB,LDHA,LUM,MCAM,MRI1,MT3,NAMPT,NDUFA10,NDUFA11,NDUFA13,NDUFA2,NDUFA3,NDUFA4,NDUFA8,NDUFA9,NDUFB11,NDUFB7,NDUFB9,NDUFS7,NDUFV1,NFKB2,…
HBA2	enzyme	2.68e-17	ATP5F1C,ATP5MC1,ATP5MC2,ATP5PO,COX15,COX6A2,COX6C,COX8A,CYC1,EGLN3,NDUFA11,NDUFA13,NDUFA3,NDUFA4,NDUFA5,NDUFA6,NDUFA9,NDUFB11,NDUFB7,NDUFB8,NDUFB9,NDUFS3,NDUFS4,NDUFS7,NDUFV1,NDUFV2,SURF1,UQCRC1,UQCRC2
AGT	growth factor	3.61e-17	ACP5,ADAM12,ADAMTS4,ADAMTS5,ADAMTSL2,ADORA2B,AGTR2,ALDH1L1,ALOX15,AMBP,ANGPT2,ANGPTL4,ANK3,ANP32A,ARFGAP1,ARHGEF11,ASL,ATF3,ATP2A1,ATP5F1B,ATP7B,BCL2,BDKRB2,BHLHE40,BHLHE41,BMP6,BOK,BRCA1,C1QTNF1,CACNA1A,CAMK2A,CASP8,CAT,CCN4,CCND2,CD36,CDC20,CDH5,CDKN1B,CDKN2A,CHCHD2,CNN1,CNR1,COL18A1,COL1A2,COL4A1,COL4A2,COX4I1,COX5B,COX6C,COX7A1,COX7A2,COX7C,CP,CRABP2,CREB5,CRIP2,CX3CR1,CYCS,CYTH3,DAB2,DCLK1,D…
ZHX2	transcription regulator	4.46e-17	ATP5F1E,ATP5MC1,ATP5MC3,ATP5PB,ATP8A2,COX20,COX5B,COX7A1,COX7B,COX7C,CYC1,CYCS,KDM3A,NDUFA2,NDUFA4,NDUFA6,NDUFAF3,NDUFB2,NDUFB3,NDUFB6,NDUFB8,NDUFB9,NDUFS4,PFKFB3,SDHB,SDHC,SDHD,UQCR10,UQCR11,UQCRB,UQCRC1,UQCRFS1,UQCRH,ZEB2
MYC	transcription regulator	4.46e-17	ABCB10,ABCG1,ABCG4,ACACA,ACADM,ACAT1,ADD1,ADK,AHR,ALKBH5,ALOX15,AMD1,ANGPT2,ANGPTL4,AOPEP,APOC1,ARHGAP22,ARHGEF1,ARL6IP1,ASNS,ASS1,ATP5IF1,ATP6V0B,AZIN1,BBC3,BCL2,BCOR,BEX3,BIN1,BIRC2,BRCA1,CABLES1,CACNA1A,CAD,CAMSAP1,CASP10,CASP8,CBX4,CCN4,CCND2,CCT3,CDC20,CDC25B,CDH1,CDK6,CDKN1B,CDKN2A,CDKN2B,CEBPA,CHEK1,CHST15,CKS2,CLU,COL1A2,COL2A1,COL4A1,COL4A2,COX5B,COX6A1,COX6B1,COX7A2L,CRABP2,CRIP1,CRIP2,…
APP	other	5.7e-17	ABCG1,ABCG2,ACTN2,ADAMTS4,ALDOC,AMPH,ANK2,ANP32A,APBA2,APH1B,ARC,ARF4,ARF6,ATP5F1A,ATP5F1B,ATP5F1C,ATP5F1E,ATP5PD,ATP5PF,ATP6V1E1,BACE1,BASP1,BBC3,BCL2,BIK,BIN1,BMF,BMP6,CALML4,CASP8,CAT,CCND2,CD59,CDH1,CDH5,CDK6,CFH,CLTB,CLU,COL18A1,COX4I1,COX6C,COX7A2,CP,CRABP1,CRABP2,CSF1,CSF3,CX3CR1,CXCL1,CXCL2,CXCL3,CYCS,CYFIP1,CYP26B1,DCN,DDIT3,DHCR7,DNMT3A,DOT1L,ECE2,EDN1,EFHC2,EGFR,EGR1,EIF2A,EIF2AK3,EIF5…
NR3C1	ligand-dependent nuclear receptor	2.47e-16	A2M,ACAA1,ACACA,ACAT1,ACSL3,ACTN2,AKTIP,AMACR,ANGPTL4,AQP5,ARRB1,ARRB2,BAG4,BCL2,BCOR,BHLHE40,BIN1,BIRC2,BMF,BNIP3,BNIP3L,BOK,BRCA1,BTG1,C1QTNF1,CARD10,CASP10,CASP6,CAT,CAVIN2,CBX4,CD83,CEBPA,COCH,COL1A2,COX7C,CRABP2,CSF1,CSRNP1,CX3CR1,CXCL3,CYC1,CYP3A5,DAPK2,DAPK3,DDC,DDIT3,DDIT4,DECR1,DLD,DUSP1,DUSP4,EDN1,EGR1,ELMOD3,ELOVL5,ENC1,ENDOG,ERRFI1,FASN,FASTKD5,FKBP5,FN1,FOS,GAP43,GAS1,GATA3,GHRHR,GPA…
ERBB2	kinase	4.58e-16	ABCG2,ACAA1,ACKR3,ADAM12,ADAMTS16,ADAMTS5,ADGRL3,ADORA3,AGR2,AGTR2,ALDOC,ANGPT2,ANGPTL4,ATF3,B4GAT1,BACE1,BCL2,BCL3,BHLHE40,BNIP3,BTG2,CAVIN2,CCND2,CCR10,CD36,CD59,CDC20,CDC23,CDC25B,CDH1,CDK6,CDKN1B,CDKN2B,CDKN2C,CELSR2,CHD7,CHEK1,CHST2,CKS2,CLU,CMAS,CNR1,COL18A1,COL4A1,CRIP1,CX3CR1,CYB561,DDIT3,DECR1,DHH,DOK1,DPT,DSE,DSP,EBP,EDN1,EGFR,EGR1,ELK3,EPSTI1,ESPL1,ETFB,ETV6,EXT1,FASN,FEN1,FLNC,FLOT2,F…
MYCN	transcription regulator	8.48e-16	ABCA6,ABCB1,ABCB10,ABCD4,ABCG2,ABCG4,ADAM12,ADAMTS5,ANK3,APH1B,BASP1,BCL11A,CAD,CCND2,CCNH,CCNT1,CDH5,CDKN1B,CLU,COL18A1,COL4A1,DNMT3A,DUSP1,DUSP2,DUSP4,EEF1D,EGFR,EZH2,FAU,FBN1,FBXO32,FGFR2,FKBP9,FN1,HDAC11,HES1,HES4,HK2,HMGA1,HSPD1,ID2,ITIH3,JUNB,KDM5B,LDHA,LPAR1,MAP4,MITF,MXI1,MYCN,NACA,NCSTN,NME2,NPM1,PDK1,POLR2L,PSEN1,PTPRK,RIT1,RNF11,RPL10,RPL17,RPL22,RPL23A,RPL24,RPL26,RPL27,RPL27A,RPL31,R…
CD40	transmembrane receptor	4.57e-15	A4GALT,ASNS,ATP6V1D,BCL2,BIK,CCND2,CD83,CDK6,CDKN1B,COX10,COX17,COX6A1,COX6B1,COX6C,COX7A2,COX7C,COX8A,CSF1,CSF3,CYC1,DUSP1,DUSP2,ENO1,FOS,GNL3,GPI,HK1,HK2,HSP90B1,HSPA5,HSPD1,HSPE1,ICAM1,ICOSLG,IL15,IL18,IRF1,JCHAIN,KLF4,KLF9,LDHA,MCM4,mir-10 (includes others),MMP14,NDUFA12,NDUFA13,NDUFA2,NDUFA4,NDUFA5,NDUFA6,NDUFA8,NDUFAB1,NDUFAF4,NDUFB1,NDUFB2,NDUFB3,NDUFB6,NDUFB7,NDUFB9,NDUFS1,NDUFS4,NFKB2,NF…
IL1B	cytokine	8.06e-15	A2M,A4GALT,ABCG2,ACKR1,ACP3,ADAM12,ADAMTS3,ADAMTS4,ADAMTS5,ADGRF1,ADORA2B,AKR1B1,ALOX15,ALPL,ANGPTL4,ANKH,ARC,ASS1,ATF3,BACE1,BAMBI,BBC3,BCL2,BCL3,BHLHE40,BIRC2,BMF,BTG2,C1QTNF1,CASP10,CAT,CD24,CD83,CDH1,CDKN2B-AS1,CDX1,CEBPA,CLU,COL1A2,COL2A1,CP,CSF1,CSF3,CSRNP1,CX3CR1,CXCL1,CXCL2,CXCL3,CYP27B1,DAB2,DACH1,DANCR,DCN,DDIT3,DDIT4,DEPP1,DLL4,DNMT3A,DUOX2,DUSP1,DUSP5,EDN1,EGFR,EGLN1,EGLN3,EGOT,EGR1,E…
KDM5A	enzyme	5.95e-14	ACTN2,ATP5F1A,ATP5ME,ATP6V1D,CDKN1B,CGN,COL1A2,COQ5,COX14,COX17,COX4I1,COX6A1,COX6B1,COX7A2,DLST,DUSP2,EPHA4,GHITM,GNS,GRPEL1,HSBP1,IDH3B,INPP5A,KCTD10,MAP2K3,MAPK4,MDH1,MRPL12,MUL1,MYBPC1,NDUFA10,NDUFA13,NDUFA2,NDUFA3,NDUFA4,NDUFA5,NDUFA6,NDUFA9,NDUFB8,NDUFS2,NDUFS4,NDUFS7,NDUFV1,PARK7,PIM1,RYR1,SDHB,SDHC,SDHD,SOD2,SRGAP1,TBC1D14,TNNT1,TOMM22,TOMM6,TOMM7,TPM2,UQCRC1,UQCRFS1,UQCRQ,USP36,VDAC1
INSR	kinase	6.16e-14	ACADL,ACADM,ACADS,AFP,AGR2,ALPL,ANP32A,ATF3,ATP5F1A,ATP5F1B,ATP5MC1,ATP5MC3,ATP5MG,ATP5PD,ATP5PF,ATP5PO,CASP6,CCND2,CD36,CD83,CDKN2C,CEBPA,CEBPZ,COX4I1,COX5B,COX6A2,CRABP2,CYC1,CYCS,DECR1,DHCR7,DIO3,DLK1,DUSP1,ECHS1,EDN1,EGR1,ESRRA,ETFA,ETFB,ETFDH,FASN,FCGBP,FDFT1,FEN1,FH,FLNC,FOS,GAS1,GCH1,GCK,GMCL1,GRB10,GRB7,H19,HADHB,HMGCR,HMGCS1,HOXB9,HOXC10,HOXC4,HPGD,HSPD1,IDE,IDI1,IER2,IGF1,IGF2,INSIG1,IN…
YAP1	transcription regulator	7.44e-14	ABCG2,ACACA,ACADSB,ACAT1,ACY1,ADGB,AP1AR,ASNS,ATP6V1D,BIN1,CASP8,CAVIN2,CBL,CD24,CD36,CDC20,CDH1,CDK6,CDKN1B,CDKN2B,CDRT4,COL2A1,COL4A1,COL4A2,COL9A2,COL9A3,CSF1,CSF3,CXCL2,DAB2,DCN,DDIT3,EDN1,EGFR,EGR1,ENDOU,FASN,FBXO32,FN1,FOS,GLI2,GNG2,GOT1,HMGCR,HMGCS1,ICAM1,ID1,ID2,IGF2,IL1RAP,INPP5D,ITGAV,JMJD6,KDM3A,LAMC1,LDHA,LGR5,LY75,mir-10 (includes others),mir-30 (includes others),MMP14,MYOCD,NCSTN,ND…
WNT3A	cytokine	9.63e-14	ACADL,ACADS,ADAMTS4,ADGRF1,AHR,ALPL,ARHGAP18,ATP5MC2,ATP5MC3,ATP5PO,BACE1,BBC3,BCL2,CACNA1G,CAMKK2,CCN4,CCND2,CDH1,CDKN2A,CDX1,CEBPA,CFD,COL1A2,COL2A1,COX4I1,CTH,CYC1,DCLK1,DCN,DDIT4,DLK1,EDN1,EPAS1,EZH2,FGF18,FHOD3,FN1,FZD1,FZD4,GAP43,GAS1,GPA33,GPNMB,ID1,IRS1,IRX3,JDP2,KDR,KLF4,LGR5,LRRC32,MCL1,MITF,MMP14,MT1X,NCALD,NDNF,NDUFA10,NDUFA11,NDUFA12,NDUFA4,NDUFB2,NDUFB6,NDUFB8,NDUFS1,NDUFS2,NDUFV1,N…
NR4A1	ligand-dependent nuclear receptor	9.99e-14	ACACA,AKR1C1,APOD,ATF3,ATP4B,ATP5F1A,ATP5F1B,ATP5MC3,ATP5PF,BCL2,CCND2,CD36,CDH5,CDKN1B,CEBPA,COL1A2,COX6A1,COX6B1,COX7A2,CRABP2,CSF1,DDIT3,DLD,DLST,EGFR,ELK3,ENO1,ENO2,ESRRA,FASN,FN1,G0S2,GBE1,GCK,GPI,GYS1,HK2,HMGCR,ICAM1,ID1,IKZF4,LIPC,MAFA,MARCKSL1,MDH1,MDH1B,MYCN,NDUFA1,NDUFA10,NDUFA3,NDUFA6,NDUFB3,NDUFB7,NDUFS1,NDUFS7,NDUFV3,NFKBIA,NOL3,NR4A1,NR4A2,NR4A3,OCLN,PDHB,PDK1,PEBP1,PGK1,PHKG1,POMC,…
PTEN	phosphatase	1.35e-13	ACACA,ACKR3,ADAMTS9,AGPAT4,ANGPT2,APELA,ARF4,ASPH,ATF3,ATP5F1A,ATP5MC1,ATP5ME,BBC3,BCL2,BCL3,BTG1,BTG2,CA2,CA8,CAD,CADM3,CBX4,CDC20,CDH1,CDH5,CDK6,CDKN1B,CDKN2B,CEBPA,CFD,CHD1,CHEK1,CKS2,COL18A1,COL4A1,COL4A2,COL9A2,COL9A3,COX8A,CSF3,CSRP1,CTDSPL,CX3CR1,CYB561,CYFIP1,DHCR7,DLD,DLL4,DNPH1,DUSP1,EBP,EDN1,EFNB2,EGFR,EPAS1,ERRFI1,ESRRA,ETS1,ETS2,ETV3,EZH2,FASN,FDFT1,FES,FGF17,FGFR2,FGFR4,FN1,FOS,G0S2…
FOXA1	transcription regulator	1.88e-13	ACKR3,AFP,AGR2,ALDOC,ASTN1,ATP5PF,BHLHE40,BNIP3L,BTG1,CDH1,CDKN2A,CNN1,COL18A1,COL9A2,DDC,DDIT4,DSE,DUSP1,EFHD1,EFNA3,EGFR,ELK3,ENO1,ENO2,ERO1A,FGFR2,FKBP5,FNDC3B,FSTL1,GBE1,GYS1,H19,HK1,HK2,HS3ST1,IDS,KDM3A,KLF9,KLHL24,LAMC1,LAMC2,LDHA,LHFPL6,MALT1,MLXIPL,MXI1,MYOCD,NDUFV3,NFIL3,NR4A2,PDK1,PFKFB3,PGK1,PNRC1,PPFIA4,PTPN14,SGK1,SLC12A2,SOD1,SOX9,STC1,TAGLN2,TGFB3,TIPARP,TMPRSS2,TNFAIP3,TPM2,UST,VE…
VEGFA	growth factor	2.13e-13	ACADM,ANGPT2,ANP32A,ARG2,ATP5MC2,ATP5MC3,ATP5PO,BCL2,BCL6B,CD36,CD83,CDH5,CDKN1B,CDKN2A,CEBPA,COX5B,COX6B1,COX8A,CSF3,DECR1,DLL4,DUSP4,DUSP5,EDN1,EFNB2,EGR1,ESM1,ETFA,ETS1,ETS2,FN1,FOS,GRB10,HES1,HK1,HSD17B1,HSPA5,ICAM1,ID1,INPP5D,ITGAV,JUNB,KARS1,KDR,MCL1,ME2,mir-10 (includes others),MMP15,MRPS12,MYCN,MYLK,MYO1B,NDUFA1,NFATC2,NME2,NOTCH4,NPHS1,NR4A1,NR4A2,NRGN,OCLN,PIM1,PLIN1,PNPLA2,PSEN1,RUNX2,…
NPR3	G-protein coupled receptor	2.85e-13	ATP5F1A,ATP5MC2,ATP5MC3,ATP5PO,COX4I1,COX6B1,ELOVL3,FASN,NDUFA1,NDUFA13,NDUFA2,NDUFA3,NDUFA4,NDUFB3,NDUFB5,NDUFB8,NDUFB9,NDUFS4,NDUFS7,NDUFV2,SDHB,UQCR10,UQCRB,UQCRC2,UQCRQ
SP1	transcription regulator	3.45e-13	ABCB1,AFAP1-AS1,AFAP1L1,AHRR,ALAS2,ALPL,ANKH,ASNS,ASS1,ATF3,ATP5F1B,BACE1,BBC3,BCL2,BNIP3L,CAD,CAT,CCND2,CD59,CDC25B,CDH1,CDH5,CDK6,CDKN1B,CDKN2A,CDKN2B,CDKN2C,CEBPA,COL1A2,COL2A1,CRABP2,CTH,CYC1,DBF4,DLL4,DLX3,DNMT3A,EGFR,EGR1,ESRRA,F10,FASN,FDX1,FES,FGFR4,FN1,FOS,FOSL1,GOT1,HADHB,HAS1,HBB,HDAC4,HES1,HINT1,HK2,HMGA1,HMGCR,HSD17B1,HSPA5,ICAM1,IGF1,IGF2,IL15,INSR,IRF1,IRF3,ITGAD,ITGAV,KCNQ3,KDR,KL…
BAG3	other	1.07e-12	ACADM,ACSL3,ANK2,ANK3,ATP5F1B,ATP5MG,ATP5MJ,ATP5PB,ATP6V1D,BCL2,BNIP3,CDKN2B,CLU,COX20,COX6A2,COX7A2L,CYC1,DCN,DDIT3,DECR1,EDN1,ETFA,ETFB,ETFDH,GPI,GRPEL1,GYS1,HADHB,HK2,HSPB8,ID1,LDHA,MCL1,MYH14,NDUFA1,NDUFA5,NDUFB8,NDUFS1,NDUFS4,NDUFV1,NDUFV2,NDUFV3,NR4A3,OXSM,PLIN5,PNPLA2,POMP,PPIL1,PRDX3,SDHB,SLC25A3,SLC25A4,SMURF1,TMOD1,TMX4,TPI1,TPM3,TSNAX,TUBA8,TXLNB,TXNL1,UCP3,UQCRC1,UQCRFS1
CA9	enzyme	1.87e-12	ARG2,ATP5F1A,ATP5F1B,ATP5F1C,ATP5MC2,ATP5ME,ATP5MG,ATP5PD,ATP5PF,ATP5PO,COL2A1,COX10,CSF3,CYC1,ENO1,EPAS1,LDHA,PGK1,SURF1,UQCRC1,UQCRC2,UQCRH
CLCF1	cytokine	2.32e-12	ATP5F1A,ATP5F1B,ATP5F1E,ATP5ME,COX4I1,COX7A1,COX7A2L,COX7C,IDH3B,IMMT,NDUFA1,NDUFA11,NDUFA13,NDUFA3,NDUFA6,NDUFA9,NDUFB11,NDUFB7,NDUFB8,NDUFB9,NDUFS7,NDUFV1,POMC,SDHB,SUCLA2,TIMM10,UQCRC1,UQCRC2,UQCRQ,VDAC1
LDHB	enzyme	3.03e-12	ALDOC,ATP5F1A,ATP5F1B,COX4I1,CYCS,ENO1,ENO2,GPI,HK1,HK2,PFKFB3,PFKFB4,PGK1,PKM,SDHB,SDHD,SUCLG1,TPI1
AR	ligand-dependent nuclear receptor	4.52e-12	AASS,ABCG1,AMD1,ARG2,ASS1,ATP2A1,ATP5F1A,ATP8A1,BASP1,BCL2,BHLHE40,BMF,BRCA1,C12orf57,CA5B,CACNA1A,CADM3,CAMK2A,CAMKK2,CAVIN2,CCT3,CD24,CD302,CDC25B,CDH1,CDKN1B,CDKN2A,CDKN2B,CDO1,CEND1,COTL1,COX4I1,COX5B,COX6A1,COX6B1,COX6C,COX7B,COX7C,COX8A,CRIP2,CYC1,DANCR,DDIT4,DERL3,DHCR7,DHH,DNAJB9,DUSP2,EBP,EDN1,EGFR,EGR1,ELMO1,EMB,ENO2,EPAS1,ERO1A,ESPL1,ESYT3,ETS2,FAM174B,FASN,FDFT1,FEN1,FGFR2,FKBP5,GABBR…
PGR	ligand-dependent nuclear receptor	1.01e-11	ABCG2,ACP5,ADAMTS3,ADRA2A,AHCYL1,AMD1,ARTN,BIRC2,BRCA1,BTG1,CADM3,CD36,CD59,CDC20,CDC42BPA,CDC42EP1,CDH12,CDH24,CDKN1B,CEBPA,CLDN15,COL1A2,COL9A3,CSGALNACT1,CSRP1,CTDSPL,DDC,DDX21,EDN1,EFNA3,EGFR,ENC1,EPAS1,EPHA1,ESRRA,FAT4,FBN1,FGFRL1,FKBP5,FLOT2,FLRT2,FN1,FOS,GATA3,GOT1,GPR160,GRB10,H19,HBA1,HES1,HPGD,HSD17B1,ICAM1,ICAM2,ID1,IRS1,ITGA8,KCNE1,KCNQ1,KLF4,KLF9,LDLRAD4,LOXL1,MAP2K3,MYCN,MYO10,NFKBI…
OSM	cytokine	1.47e-11	ABCG1,ACAA1,ACKR1,ACSL3,ADAMTS3,ADAMTS4,ADAMTS5,ADGRG6,AFP,AHCYL1,AHR,AKR1B10,AKR1C1,AMACR,ANGPT2,ANGPTL4,ARC,ARF6,ARHGAP32,ARL4C,ARTN,ASNS,ATF3,ATP9A,BAK1,BAMBI,BCL2,BCL3,BHLHE40,BLMH,BTC,CALB2,CAT,CCND2,CD24,CDC42EP4,CDH1,CDKN1B,CEBPA,CHD1,CLPX,COL1A2,COL2A1,COX6B1,COX7B,CSF3,CTH,CXCL1,CXCL2,CXCL3,CYP3A5,ECM2,EGR1,EPHA1,ESM1,ETFB,ETS2,FAM171A1,FASN,FGFR2,FN1,FOS,FOSL1,GAP43,GNS,GPNMB,GRHPR,HAMP…
FLCN	other	1.65e-11	ABCB1,ABCG2,ACKR3,APBB1IP,ATP5PF,ATP5PO,ATP6V1D,ATP6V1E1,BCL2,BHLHE40,BHLHE41,BIK,CDKN2B,CLCN7,COL2A1,COX4I1,COX5B,COX7A1,CYCS,DUSP5,EGLN1,ELOVL3,ENO1,ESRRA,GALC,GPNMB,HK2,HPS1,ICAM1,KLF4,LDHA,MANBA,NDUFV2,PHOSPHO1,PODXL,SOD2,SPARC,TMTC1,UAP1L1,UCP3,UQCR10,VEGFA,WIPI1,WLS,ZC3H12A
EPAS1	transcription regulator	2.19e-11	ABCG2,ACACA,ACP5,ALDOC,ANGPT2,ANGPTL4,ARG2,ATP6V1G1,BBC3,BCL11A,BCL2,BHLHE40,BNIP3,CACNA1A,CAT,CBX6,CDK6,CEBPA,CXCL2,DDIT3,EDN1,EGFR,EGLN3,ENO1,ENO2,EPAS1,FASN,FLT3,FN1,FOS,GBA2,GBE1,GLB1,H1-2,HAMP,HILPDA,HMGCS1,HSPA5,ICAM1,ITGAV,KDM3A,KDR,LDHA,LGR4,MAFF,MANF,MIF,mir-379 (includes others),MMP14,MYO7A,NAMPT,NDUFB6,NEAT1,NFIL3,PFKFB3,PFKFB4,POMC,POTEG/POTEM,RB1CC1,RUNX2,SLC6A8,SNHG5,SOD1,SOD2,SOX15…
BRAF	kinase	2.35e-11	A4GALT,ADAMTS9,ADD1,ADGRL3,ARHGAP22,B4GAT1,BCL2,BIN1,BIRC2,BMF,C1QL1,CADPS2,CDC25B,CDH1,CDKN1B,CELSR2,COL18A1,COL4A1,COL4A2,COL9A2,COL9A3,COX17,CRKL,CSF1,CXCL1,CXCL2,CYFIP1,DDIT3,DSE,DUSP4,EGFR,EGR1,EIF2AK3,EPAS1,FAM234A,FDFT1,FGF18,FGFR4,FN1,GALNT11,GALNT18,GATA3,GCNT2,GNG7,HAMP,HGSNAT,HMGA1,HMGCR,ICA1,ICAM1,IRX3,ITGA8,KLF15,LAMC2,LGR5,LOXL1,MAPK1,MCL1,MDK,MGAT4B,mir-130 (includes others),mir-14…
HGF	growth factor	2.97e-11	A2M,ABCB4,ABCG2,ACKR3,AFP,AHR,ANGPT2,ANGPTL4,ANK3,ANP32A,APAF1,ASNS,ATF3,BCL2,BIRC2,BMP2K,CALCR,CASP10,CASP2,CASP8,CDC20,CDC25B,CDH1,CDKN1B,CDKN2A,CDKN2B,CDKN2C,COL1A2,COL2A1,COL4A1,CSF1,CXCL2,DBF4,DDIT3,DDX21,DOK4,DUSP1,DUSP4,EBP,EDN1,EFNB2,EGR1,EPHA4,ERRFI1,ESM1,ETS1,FEN1,FKBP5,FN1,FOS,FOSL1,GBA1,GRB10,HES1,HK1,HK2,HTR7,ICAM1,ID1,IGF1,INSIG1,ITGB8,JUNB,KRT19,LAMC2,LDHA,LY75,MAP2K3,MAP3K8,MCL1,M…
GLI1	transcription regulator	3.55e-11	ABCG1,ABCG2,ADK,AKR1C1,AKR1C2,APAF1,AQP5,ARC,ARL14,ARL4C,ATF3,ATP9A,B3GALNT1,BAK1,BBC3,BCL2,BHLHE41,C1QTNF3,C1QTNF3-AMACR,CCND2,CD24,CD59,CDH1,CDK6,CFAP300,CLMN,CLU,COL2A1,CSF1,CSRNP1,DNMT3A,DUSP4,DUSP5,EGFR,EGR1,EIF5A2,EMB,FAM201A,FLT3,FOS,GLI2,GNAL,GPA33,H4C3,HES1,HIVEP2,HNRNPU,HPGD,HUS1,ID1,ID2,IDS,IGF1,IGF2,IL18,INSIG1,IRS1,JDP2,KCNJ8,KDM5B,KDM7A,KLF4,KLF9,KRT19,KRT80,LZTS1,MACF1,MAFF,MCM4,MI…
EGF	growth factor	4.89e-11	ABCG2,ABL2,AFP,ALOX15,ANGPTL4,ARC,ARF6,ARHGAP22,ARL14,ARNT2,ARTN,ASNS,ATF3,BAK1,BBC3,BCL2,BIRC2,BRCA1,BTG2,CALB2,CAVIN2,CCND2,CDC42EP1,CDH1,CDH5,CDKN1B,CDKN2A,CKS2,CLU,COL17A1,COL1A2,COL4A2,COL9A2,CRABP2,CXCL1,CXCL2,CXCL3,CYP27B1,DCN,DDIT3,DIO3,DUSP1,DUSP4,DUSP5,EDN1,EFNB2,EGFR,EGR1,EIF2AK3,EPAS1,ERRFI1,ESM1,ETS1,ETS2,FASN,FN1,FOS,FOSL1,FOXJ1,FSTL1,GAB2,GAS1,GFAP,GFPT2,GRB7,H3C1,HES1,HMGCS1,HNRNP…
NTRK1	kinase	5.11e-11	ABI3BP,ADAMTS5,ADAMTSL2,ADARB2,ADGRL3,AK5,ARHGAP6,ASNS,B3GLCT,BAMBI,BCL2,CARD11,CBX4,CCDC88B,CDK2AP2,COL1A2,COL6A6,CREB5,DDIT3,EGLN3,EGR1,ESPL1,ETS1,EYA4,FBLL1,FBXO2,FGFR2,FGFRL1,FILIP1L,FIRRM,FOS,GPNMB,HERPUD1,HES1,HSP90B1,HSPA5,HSPB7,IGF2,ITGBL1,KAT2B,KCNQ3,LAMA1,LHFPL6,LZTS1,MANF,MAOA,MAPK10,MATN2,MTHFD2,MYO10,NDUFA4L2,NPR1,NR4A1,NRG3,NTRK3,PPFIBP1,PTPN14,PTPRR,RIMS3,SEMA3C,SERPINH1,SFRP1,SHMT…
MAPT	other	5.14e-11	ABCG1,ABCG2,ACAT1,ADD1,AMPH,ANK2,ANP32A,ARF4,ARF6,ARSA,ATF3,ATP5F1A,ATP5F1B,ATP5F1C,ATP5F1E,ATP5PB,ATP5PD,ATP5PF,ATP6V1E1,BACE1,BASP1,BCL3,BSN,CAMK2A,CAMK2G,CDKN1B,CLCN7,CLTB,COX4I1,COX6C,COX7A2,CP,CREB5,CYCS,DDIT3,DLD,DYNC1H1,EIF2AK3,EIF4A2,EIF5A2,ENDOU,ENO1,ENO2,EPSTI1,FASN,FBXL16,FBXO41,FLNC,FOS,FUS,GALC,GAP43,GFAP,GLO1,GNA12,GNG2,GPNMB,H3C13,H4C16,HBA2,HINT1,HK1,HSPA4L,HSPA5,HSPB8,HSPD1,HSPE1…
KRAS	enzyme	7.46e-11	ABCG1,ACP5,ACY1,ADAMTS5,ADGRL3,AFP,AGR2,AHR,ALDOC,AMPH,ANGPTL4,APOC1,AQP5,ARG2,ARRB2,ASPH,ATF3,B3GALNT1,B3GALNT2,B4GAT1,BAK1,BAMBI,BASP1,BCL2,BMP6,BNIP3,BTC,CAD,CAMK2G,CAMKK2,CASP2,CAVIN2,CCN4,CD24,CDH1,CDKN1B,CDKN2B,CDKN2C,CELSR2,CHEK1,CLU,CNN1,COL1A2,COL4A1,CSF3,CSRP1,CTH,CTNND2,DCLK1,DDC,DDIT3,DNMT3A,DSE,DSP,DUSP1,DUSP4,DUSP5,EGFL6,EGFR,EGR1,EIF2AK3,ELMO1,ELOVL3,ENO1,ENO2,ERO1A,ESM1,EXT1,EZH2,…
PSEN1	peptidase	9.14e-11	ABCG1,ABCG2,AMPH,ANK2,ANP32A,ARC,ARF4,ARF6,ATP5F1A,ATP5F1B,ATP5F1C,ATP5F1E,ATP5PD,ATP5PF,ATP6V1E1,BACE1,BASP1,CDX1,CFAP68,CLTB,COX6C,COX7A2,COX8A,CX3CR1,CYCS,DGKE,DLL3,DUSP1,EGFR,EGR1,EIF5A2,ENO1,ENO2,FDFT1,FOS,FUS,FZD4,GBA2,GDF11,GFAP,GNA12,GNG2,HBA2,HES1,HINT1,HK1,HMGCR,HSD17B1,HSPA5,HSPD1,HSPE1,IDE,IGF1,INSR,IRF3,IRF5,KCNE1,MAP6,MAPK1,MEG3,MT3,NCSTN,NDUFA5,NDUFA8,NDUFS4,PAFAH1B2,PCP4,PEBP1,PGK…
PRKCG	kinase	9.38e-11	ADAMTS4,ATP5F1A,ATP5MC3,CDH1,CNTN1,COX4I1,COX6A1,COX6B1,COX7A1,COX8A,CYC1,ENHO,NDUFA1,NDUFA12,NDUFA13,NDUFA2,NDUFA5,NDUFB11,NDUFB3,NDUFB8,NDUFB9,NDUFS7,PVALB,TAC1,UQCR10,UQCR11,UQCRQ
EIF6	translation regulator	1.05e-10	ACACA,ATP5F1E,ATP5ME,ATP5PD,ATP5PF,ATP5PO,CD36,CDKN1B,COL4A1,COX4I1,COX5B,COX6C,COX7B,COX7C,COX8A,ETFB,FASN,GALNT10,HK2,HMGCR,HMGCS1,IRS1,MRPS21,MRPS24,NDUFA2,NDUFAF3,NDUFB7,NDUFB9,NDUFS4,ROBO1,ROMO1,RPL35,RPL36,SOD1,TNFAIP3,TOMM20,TOMM7,UQCRH,UQCRQ
TGFBR2	kinase	1.17e-10	ACSL3,ADAMTS5,ADORA2B,AGPAT4,ANGPTL4,ASS1,BCL2,BCL3,BHLHE40,BMP6,CD83,CDC20,CDH1,CDKN1B,CDKN2B,CLU,COL1A2,CRABP1,CSF1,CX3CR1,DDIT4,DUSP28,EGR1,ENHO,EPAS1,EPCIP,ESPL1,ESRRA,FAM110A,FASN,FFAR4,FGFR2,FKBP5,FN1,GATM,GFAP,GLI2,HILPDA,HK2,HPGD,HSD11B1,ICA1L,ICAM1,ICOSLG,ID1,IGF1,IGFBP2,IL1RAP,IRS1,KCNH1,KCNJ8,KDR,KRT19,LDHA,MAP2K3,MAP3K11,METRNL,mir-10 (includes others),MMP14,NDUFB8,NFIL3,NFKBIA,NFKBID…
CLPB	transcription regulator	1.37e-10	DLST,FH,IDH3B,NDUFA10,NDUFA11,NDUFA12,NDUFA13,NDUFA2,NDUFA6,NDUFA9,NDUFB8,NDUFB9,NDUFS2,PDHB,SUCLG1,UQCRC1,UQCRC2,UQCRQ
FMR1	translation regulator	2.03e-10	ARC,ARHGEF18,ATF3,ATP5IF1,ATP5MG,ATP6V1E1,BASP1,BSN,CACNA1A,CAMK2A,CEND1,CLSTN2,DLGAP2,ENO1,FXR1,GAP43,GRM5,KALRN,mir-124 (includes others),MRPL12,MRPL20,MRPL41,MRPS18B,MRPS21,MRPS28,NPEPL1,PXMP4,QPCT,RAB3A,RPL14,RPL17,RPL22,RPL26,RPL31,RPL34,RPL36,RPL37A,RPL39,RPL41,RPL7,RPL8,RPL9,RPLP2,RPS12,RPS14,RPS16,RPS18,RPS19,RPS21,RPS27A,RPS8,SASH1,SEZ6L,SLC1A2,SNAP91,SPARCL1,ST3GAL6,STX11,SYNGR1,TAGLN2,…
CREB1	transcription regulator	2.07e-10	ALOXE3,ARC,ARFGEF3,ATF3,ATP5ME,ATP6V0B,BCL2,BHLHE40,BNIP3,BRD9,BRINP2,BTG2,CADPS2,CALB2,CAMK1D,CAMKK2,CCK,CEBPA,CNN1,COCH,COX8A,CRHBP,CSRNP1,DMBT1,DOK4,DUSP1,EBP,EDN1,EGR1,ERRFI1,ETV3,ETV6,FASN,FGFR2,FN1,FOS,GAP43,GDF11,GNAL,GPNMB,GPR3,GRM5,HERPUD1,HMGCR,HMGCS1,HPGD,HSD11B1,HSPA5,HTR2C,ID1,IDI1,IER2,IGSF9B,ITGBL1,JUNB,KLF4,KLF7,LDHA,MARCKSL1,MCAM,MCL1,MIDN,mir-154 (includes others),MITF,MNS1,MRPS…
E2F1	transcription regulator	3.31e-10	ABCB1,ABCG2,ACADL,ADK,AGR2,ALPL,ANGPT2,APAF1,ATP5MC1,BAK1,BBC3,BCL2,BNIP3,BOK,BRCA1,CA2,CASP6,CASP8,CCND2,CCT2,CDC20,CDC25B,CDH1,CDK6,CDKN1B,CDKN2A,CDKN2C,CEBPA,CHEK1,COL2A1,COPS8,COX4I1,COX7C,CRABP2,CRIP2,CRKL,CYP27B1,DBF4,DDIT3,DDX39B,DUSP1,DUSP10,DUSP2,DUSP4,EGR1,ENO2,ERH,ESRRA,EYA3,EYA4,EZH2,FEN1,FGFR2,FOS,GLP1R,GNG4,GRAMD4,GTF2A1,GTF2H4,H19,H4C8,HES1,HLTF,HMGA1,HNRNPK,HSP90B1,HSPD1,HSPE1,ICA…
ESR2	ligand-dependent nuclear receptor	3.67e-10	A4GALT,ABCB1,ACKR3,ACSL3,ADAMTS5,ADCYAP1R1,ADORA1,AMOTL1,ANGPT2,ANKH,ARID4A,ARNT2,ATF3,BAMBI,BBC3,BCL2,BIN1,BRCA1,BTG2,CA2,CADM3,CAMKK2,CCT3,CDC42BPA,CDH1,CDK6,CDKN1B,CDKN2C,CHEK1,CHST15,CHST2,CLU,CNN1,COL1A2,CSF1,CXCL2,CYP26B1,DAB2,DHCR7,DHH,DMTN,DNAH11,DUSP10,EDN1,EGFR,EGR1,ELOVL5,EMB,ENO1,EYA4,EZH2,F5,FASN,FBN1,FKBP5,FN1,FOS,FSTL1,FZD1,GABBR2,GATA3,GFAP,GLB1,GNL3,GPNMB,HAO2,HMGA1,HMGCR,HMGCS1,…
NFU1	other	4.07e-10	ACACA,ATP5F1A,ATP5F1B,ATP5ME,ATP5MG,ATP5PD,ATP5PF,ATP5PO,COX4I1,CYCS,FASN,NDUFS1,PARK7,PRDX2,PRDX3,SOD1,UQCRC1,UQCRC2,UQCRFS1,UQCRH,VDAC1,VDAC3
TP73	transcription regulator	4.82e-10	ABCB1,ACTN2,ADORA2B,AFP,ALAS2,ANGPTL4,AQP5,ARHGAP22,ARL2,ATF3,BAK1,BBC3,BCL2,BDKRB2,BHLHE40,BIRC2,BTG2,CAMLG,CASP2,CD24,CD83,CDC20,CDC25B,CDH1,CDK6,CDKN1B,CKS2,CLMN,COL18A1,COX4I1,CTH,CXCL1,CXCL2,DDIT3,DDIT4,DMTF1,EDN1,EGFR,EGR1,ELOB,FASN,FEN1,FGFR2,FLOT2,FN1,FOXJ1,FXR1,G0S2,GAB2,GPNMB,GRAMD4,GTSE1,HES1,HIC1,HIVEP1,HSPB8,ID2,IGSF3,INPP5D,IRF5,ITGB7,ITGB8,JAK2,JCAD,KCNQ1,KIFC3,KLHL24,LDHA,LEFTY2,L…
IFNG	cytokine	5.69e-10	A2M,ABCA6,ABLIM3,ADAMTS9,ADGB,ADORA1,ADORA2B,ADRA2A,AHR,ALDH1L1,ALOX15,ALPL,ANGPTL4,ANKS1A,ARC,ARFGAP3,ARG2,ARNT2,ASNS,ASS1,ATF3,BACE1,BACH2,BAK1,BBC3,BCL11A,BCL2,BCL3,BIRC2,BMF,BMP6,BST1,BTG1,CALB2,CASP10,CASP2,CASP5,CASP6,CASP8,CAT,CCND2,CD24,CD276,CD36,CD83,CDC20,CDC25B,CDH1,CDH5,CDKN1B,CDKN2A,CDKN2B,CDKN2B-AS1,CDX1,CEBPA,CELSR2,CFH,CHST7,CNR1,COL1A2,COX4I1,CP,CRABP1,CSF1,CSF3,CX3CR1,CXCL1,CXC…
TREM1	transmembrane receptor	6.13e-10	ABL2,ACKR3,ACSL3,ADORA2B,ASNS,ASPH,ATF3,BCL2,CASP5,CD83,CDKN2B,CKS2,CSF1,CXCL1,CXCL2,CXCL3,DUSP4,EDN1,EGR1,EIF2AK3,EPM2AIP1,ETS2,FOSL1,HAS1,HECW2,HES1,HES4,HS3ST3B1,IRF1,KANK1,KCNJ2,LRRC8C,MAFF,MAP3K8,MMP19,NFKB2,NFKBIA,NR4A2,NRIP3,PLAC8,RGS16,RIN2,S1PR3,SFMBT2,SIGIRR,SLCO4A1,SNAPC1,STARD4,TBC1D7,TCEAL9,TFPI2,THBD,TIFA,TNIP3,YRDC
ARID1A	transcription regulator	6.32e-10	ABCG2,ALPL,ANKH,ARRB2,ATP5PF,BAMBI,BCL2,BDKRB2,BNIP3L,CAVIN2,CCN4,CD24,CD83,CDH1,CDH5,CDKN2B,CDKN2C,CLU,CNN1,COL1A2,COL4A1,COX6B1,COX6C,CSF1,CSRP1,CXCL1,CXCL2,DAB2,DLL4,DSP,DTX4,DUSP4,EDN1,EGR1,ESM1,EXT1,F13A1,FBN1,FN1,FOS,FOXJ1,FZD1,FZD4,GAS1,GATA3,GFPT2,GNG10,GYS1,HAS1,HES1,HSPA5,ICAM1,ID2,IGF2,IL18,IPO8,IRF1,ITGA8,ITGB8,KLF4,KRT19,KRT8,LAMC2,LGR5,LGR6,LRRC32,MAPK3,MIA,MYCN,MYLK,NFATC2,NFKBIA,N…
PPARG	ligand-dependent nuclear receptor	6.74e-10	AASS,ABCB1,ABCG1,ABCG2,ACAA1,ACACA,ACADL,ACADM,ACADS,ALDH9A1,ANGPTL4,APAF1,APH1B,ATP5PO,ATP6V1D,BACE1,BCL2,BIN1,BRCA1,CA2,CAT,CAVIN2,CD36,CDH1,CDK6,CDKN2C,CEBPA,CFD,COL1A2,CRABP2,CSF3,CXCL1,CYCS,DDIT3,DLK1,EDN1,EGFR,EGLN1,EGLN3,EIF2AK3,ELOVL3,ENO1,ENO2,EPAS1,ERO1A,ESRRA,ETS1,FAM20C,FASN,FN1,FOSL1,FZD1,GABARAPL2,GCK,GFAP,HADHB,HES1,HIVEP2,HK2,HMGCR,ICAM1,IGF1,INSIG1,INSIG2,INSR,IRS1,ITGAD,IVD,KLF4…
IGF1R	transmembrane receptor	6.75e-10	ACADM,ACADS,ATP5F1A,ATP5F1B,ATP5MC1,ATP5MC3,ATP5MG,ATP5PD,ATP5PF,ATP5PO,BCL2,CD36,CDH1,CDKN1B,CEBPA,CETN2,CKS2,CLU,COL18A1,COL4A1,COL4A2,COX4I1,COX5B,COX6A2,CYCS,DDIT3,DIO3,DLK1,EDN1,EGR1,FASN,FLNC,FOS,GCK,GRB10,H19,HSPA5,ID2,IGF1,IGF2,IGFBP2,IRS1,IVNS1ABP,KRT19,MEG3,mir-10 (includes others),mir-136,mir-154 (includes others),mir-379 (includes others),mir-433,mir-541,MYCN,NDUFA1,NDUFA3,NDUFA4,NDUF…
OGA	enzyme	1.02e-09	ABLIM3,ACADM,ADAMTS5,AGTR2,ALDOC,ASS1,ATP5ME,ATP5MG,BCL2,BCOR,CAMK1D,CASP2,CAVIN2,CD24,CD302,CD36,CDH1,CDK6,CDKN2B,CDKN2C,CEBPA,CNN1,CNOT1,COLEC11,COX6C,CRABP1,CREB5,CX3CR1,DAB2,DCLK1,DHCR7,DLST,EFNB2,EIF2A,EPHA4,FDFT1,FGF17,FGF18,FGFR4,FN1,GAS1,GDF11,GFOD1,GPR21,HIGD1A,HIVEP2,HMGCR,HMGCS1,HPGD,HSD17B1,IGF1,IGF2,IL18,INS-IGF2,ITGB7,JDP2,KREMEN1,KRT81,LIMS3/LIMS4,LIPC,LRP4,MCAM,MMP14,MSMO1,MYO10,N…
IL4	cytokine	1.18e-09	ACP5,ADAMTS4,ADORA2B,AGPAT4,AHCYL1,AHR,ALDOC,ALOX15,APRT,ARC,ARG2,ASS1,ATP2A1,ATP5MK,BCL11A,BCL2,BCL3,BHLHE40,BIN1,BIRC2,BNIP3,BNIP3L,BRCA1,CA2,CAD,CALCR,CAMK1D,CASP6,CAT,CCDC50,CCND2,CCT3,CD1C,CD200,CD24,CD276,CD300LF,CD36,CD83,CDK6,CDKN1B,CHST7,CLEC4G,COL18A1,COL1A2,COX4I1,CRABP1,CRIP1,CSF1,CSF3,CXCL1,DARS2,DDIT4,DDX60L,DECR1,DHODH,DHX58,DNAAF2,DSC1,DUOX2,DUSP10,DUSP28,DYNC1H1,EGLN1,ENHO,EPAS1,…
ESRRA	transcription regulator	1.23e-09	ACACA,ACADL,ACADM,ACAT1,ACKR3,ACTN2,ALDOC,ANGPTL4,ATP5F1B,ATP5MC1,ATP5MC3,ATP5PB,ATP5PF,ATP5PO,CASP8,CD36,CDH5,CEBPA,CNR1,COL4A1,COL4A2,COX5B,COX6A2,COX7A2L,COX7C,COX8A,CSF3,CX3CR1,CYC1,CYCS,EFNB2,EIF2AK3,ENDOG,ENO1,ENO2,ENPEP,EPAS1,ESM1,ESRRA,ETFDH,ETS1,FASN,GJC1,GOT1,GRB7,GYS1,HAMP,HK1,HK2,HMGCR,HMGCS1,HSPB6,ICAM1,IDI1,IGF2,KCNJ11,KCNJ8,KCNQ1,KRT19,LDHA,LDHB,LPCAT1,MICOS10,MMP14,MYBPC3,NDUFA1,N…
BMP7	growth factor	1.3e-09	ADORA1,APAF1,ASL,ATP5F1A,BBC3,BOK,CDH1,CEBPA,COL1A2,COX7A1,CYCS,CYTH3,DLK1,DSP,DUSP1,DYNC1H1,EDN1,EGFR,EGLN3,ESRRA,FASN,FN1,FZD7,GCH1,GNG11,GRB10,HAMP,ICAM1,ID1,ID2,IGF1,IGF2,IRS1,ITGAV,KLF4,LOXL1,MAOA,MAPK3,MYADM,NOG,NPHS1,OCLN,PAX2,PLEK2,POMC,PTPN1,PTPRR,RUNX2,SLC12A7,SMAD2,SOST,SPTBN2,STS,SULF1,TBX1,TGFB3,TIMP2,TMEM132A,VEGFA,WNT3A,ZEB2
NRG1	growth factor	1.32e-09	ACAT1,ANGPT2,ARTN,BAK1,BCL2,BIN1,BNIP3,BRCA1,CAVIN2,CCND2,CDC20,CDC42EP1,CDH1,CDKN1B,CDKN2C,CKS2,DAB2,DDIT3,DUSP1,DUSP4,EDN1,EGR1,ERRFI1,ETFB,FN1,FOS,FOSL1,FSTL1,GPI,GRB7,HES1,HK2,HMGA1,HMGCR,HNRNPK,ID1,IDH3B,IDI1,IER2,IGF2,IMMT,IRF3,ITGAV,JUNB,LHFPL6,MCL1,MITF,MTA1,MYBPC3,NDUFS1,NR4A1,NR4A3,NRG1,NRG3,PAFAH1B1,PDCD4,PHKG1,RAB3A,SCHIP1,SGK1,SNAI1,SOX4,TGFB2,TNFAIP1,TNS1,TOB2,VEGFA,ZFP36
NLRX1	other	1.37e-09	ANGPT2,CARD10,CASP6,CASP8,CBL,CDC23,CDH1,CDK6,COL1A2,COL4A2,CREB5,CSF1,DAB2,DDIT4,DUSP1,DUSP4,EGR1,EPAS1,FOSL1,GAB2,GNA12,GNG10,GNG11,GRB10,GRB7,GYS1,ID1,ID2,IKBKB,INSR,IRF1,ITGA8,ITGAV,ITGB7,JAK2,KDR,LPAR1,MAP2K1,MAPK3,MAPK6,NFKB2,NFKBIA,NFKBIE,NOTCH2,PDGFC,PFKFB3,PIK3CD,PIK3R2,PPP2CA,PPP2R3A,PTPRR,REL,RELA,RUNX2,SH3KBP1,SHC1,SMAD2,SNAI1,SOX9,STXBP1,TGFB3,TNFAIP3,TNN,UBE2D3,ZEB2
TRIB1	kinase	1.42e-09	ACACA,ACADL,ACADM,ATP5F1A,ATP5F1E,ATP5MC2,ATP5ME,CEBPA,COX14,COX7A1,COX7A2,COX8A,FASN,IL15,INSR,NDUFA12,NDUFA4,NDUFA9,NDUFAF3,NDUFB11,NDUFB5,NDUFB8,NDUFS7,PIK3CD,UQCRC2
MED30	transcription regulator	1.55e-09	COX10,COX5B,COX6A2,ESRRA,NDUFA10,NDUFB3,NDUFB7,NDUFS2,NDUFS7,NDUFV1,SDHB,SDHC,SDHD,SOD2
LDB1	transcription regulator	2.1e-09	ABCB10,ABL2,ADAMTS9,AHR,ATP8A2,BBC3,BCL11A,BCL2,C3orf70,CARMIL1,CAT,CCND2,CDH5,CDKN2C,COL18A1,COL26A1,DHX58,DLK1,EGLN3,ENO2,ETV3,FES,FLOT2,FNDC3B,FRZB,GDF11,GOLM1,GPRC5B,GRB10,GTSE1,HIVEP3,HPGD,HUNK,ICOSLG,IL18,IL1RAP,IL34,ITGB7,KCNJ10,LMO2,LPIN2,MAFA,MALT1,MAP3K8,MDK,MITF,NOTCH3,NPRL3,PIK3CD,PYGO1,RAPGEF2,RNPEP,RTL8C,SCARB2,SERPINE2,SERPINF1,SERTAD1,SFRP1,SGK3,SKI,SLC16A1,SLC16A9,SLC25A47,SMOX,S…
SP3	transcription regulator	2.57e-09	ABCB1,AFAP1L1,AHRR,ANGPT2,ASNS,ATF3,BMF,CDC25B,CDKN1B,CDKN2C,CEBPA,COL1A2,COL2A1,DLL4,DLX3,DNMT3A,DUSP1,EGFR,EGR1,F10,FDX1,FOS,FOSL1,HDAC4,HES1,HSD17B1,HSPA5,IGF1,IGF2,IRF3,ITGAD,ITGB8,KDR,KLF4,KRT81,LAMA1,LCAT,mir-27 (includes others),MYCN,MYLK,NPTXR,PGK1,PKM,PRKG1,PRLR,PTPN1,RASGRP2,RELA,SERPINH1,SGK1,SLC9A3,SOD2,SPARC,TCEAL1,TGM1,TIMP2,VEGFA,XYLT1
GPER1	G-protein coupled receptor	2.73e-09	ATF3,BHLHE40,BTC,DDIT3,DDIT4,DUSP1,DUSP4,DUSP5,EDN1,EGR1,ERRFI1,ESRRA,FASN,FOS,HSPA5,IER2,IGF1,ITPRIP,MT1X,MT2A,NFKBIA,NOP58,NR4A2,PPP1R15A,RASD1,RGS16,RND1,TNFAIP3,TUFT1,ZFP36
RELA	transcription regulator	3.4e-09	A2M,ABCB1,ABCG2,ADAMTS4,ADAMTS5,AFP,AHR,AHRR,ARFGAP3,BACE1,BACH2,BBC3,BCL2,BCL3,BHLHE40,BIRC2,BNIP3L,BTG2,CASP8,CD59,CDH1,CDKN1B,CDKN2A,COL1A2,COL2A1,CXCL1,CXCL2,CXCL3,DDIT3,DMTF1,DUSP1,EDN1,EGFR,EGLN1,EGR1,ELMO1,EPAS1,FCGRT,FN1,FOS,GCH1,GLI2,HES1,HSP90B1,ICA1,ICAM1,ID1,IER2,IGF1,IGFBP2,IL15,IRF1,JUNB,KLF10,KLF7,LGR5,LUM,MIA,MIF,mir-10 (includes others),mir-124 (includes others),mir-146 (includes…
GFER	enzyme	4.91e-09	COX4I1,COX6A1,COX8A,CYC1,FUT4,MLXIPL,NDUFA10,NDUFB9,NDUFS2,NDUFV1,NDUFV2,SDHC,SDHD,UQCR10,UQCRB,UQCRC1,UQCRH,UQCRQ
YY1	transcription regulator	5.36e-09	ABCB1,BAK1,BCL2,BIK,BMP6,BRCA1,BTG2,CDH1,CDKN1B,CDKN2A,CDKN2B,CDKN2C,CEND1,CHRDL1,CLU,COL9A3,COX5B,CRABP1,CSF1,CTNND2,DDIT4,DLX3,DNMT3A,EDN1,EFNA3,EGFR,EGR1,ENO2,FEN1,FOS,GTF2A1,H4C3,HAMP,HK2,HMGCR,HSPA5,ICOSLG,ID2,IGLL5,JCHAIN,KCNB1,KDR,KLF4,LAMA1,LDHA,LRP2,MCL1,MCM4,MDK,MIR9-3HG,NFKBIZ,NOG,NOTCH2,PAWR,PDK1,PKM,PLK1,PNRC2,POLH,PPP1R15A,PRC1,RAB8B,RBM14,RELA,RLIM,ROBO1,SFXN1,SLC1A2,SLC25A4,SOCS1,…
NPM1	transcription regulator	6.6e-09	AKR1C2,BAMBI,CAMK1D,CEBPA,COL4A1,COL4A2,CSF1,CSF3,CXCL1,CXCL2,CXCL3,CYP27B1,EGLN3,EGR1,ENO2,ETS1,FN1,HILPDA,HSPA5,ICAM1,ICOSLG,IGF2,ITGAV,JUNB,KLF10,KLF4,LAMC2,mir-10 (includes others),mir-146 (includes others),MXI1,MYADM,NPM1,NR1D1,NR4A1,NTRK2,P3H2,PIK3CD,RELT,SERPINE2,SGK1,SLC6A8,SOD2,STC1,SYDE1,TFAP2C,TNFAIP3,VEGFA,ZC3H12A
IGF1	growth factor	8.27e-09	ACACA,ACTN2,ADORA2B,AGTR2,AKR1B1,AKR1C1,ANGPT2,ASGR2,ATL2,ATP2A1,BAK1,BBC3,BCL2,BHLHE40,BRCA1,BTG2,C1QTNF5,CAT,CAVIN2,CCND2,CDH1,CDKN1B,CDKN2A,CLU,CNN1,COL1A2,COL20A1,COL2A1,CP,CSF1,CYP27B1,DCLK1,DCN,DDIT3,DDIT4,DHH,DUSP1,EDN1,EFNB2,EGFR,EGR1,EPAS1,ERRFI1,ETV6,FASN,FBXO32,FHOD3,FJX1,FN1,FOS,GAP43,GCK,GFAP,GHRHR,HBB,HMGA1,HMGCR,HSD11B1,HSPA5,ICAM1,ID1,ID2,IER2,IGF1,IGF2,IGFBP2,IL18,INSR,IRF3,IRS1,…
KLF6	transcription regulator	8.28e-09	ACADM,AHR,ALDOC,ANGPTL4,ATF3,BAK1,BCL3,CCNL1,CD83,CDH1,CDKN1B,CXCL1,CXCL2,DLK1,EGFR,EIF1,ENO2,ESRRA,ETS2,EXT1,F10,GCH1,GFPT2,HK2,HSPA5,ICAM1,ID2,IRF1,ITGB8,IVD,JAK2,JUNB,KLF10,LDHA,LPAR1,MCL1,MMP14,MMUT,MXI1,NAMPT,NFKB2,NFKBIA,NFKBIE,NR1D1,NR4A1,PFKFB3,PGK1,PIK3R5,PIM1,PKM,PTPN1,REL,RNF19B,SERPINH1,SGK1,SLC16A3,SLC2A6,SOCS1,SOD2,TFPI2,TNFAIP3,TPI1,VCAM1,VEGFA,ZC3H12A,ZEB1
COL18A1	other	8.33e-09	BCL2,CDC25B,CDH5,CDKN2C,DDIT4,EDN1,EFNB2,EGFR,EGLN1,ETS1,F10,FN1,FOS,GFAP,HIF1AN,HK2,ICAM1,ID1,IL18,ITGAV,JUNB,KDR,LDHA,MAPK1,MCL1,MXI1,RELA,SPOCK1,TUBA1A,VDAC1,VEGFA
FOXO3	transcription regulator	8.45e-09	AHR,ANGPT2,APAF1,ASL,ASS1,BBC3,BNIP3,BNIP3L,BTG1,CAD,CASP12,CASP8,CASTOR2,CAT,CCND2,CDC20,CDH1,CDH5,CDKN1B,CDKN2B,COL4A1,COL4A2,DDIT3,DDIT4,DEPP1,EGFR,EGR1,ELOVL5,ENO2,ENPEP,FASN,FBXO32,FGFR2,FOS,HBP1,HMGCR,ID1,IGF1,IRS1,JUNB,KLF4,LDHA,MCAM,MCM4,MDH1,mir-30 (includes others),MT2A,MTHFD2,MXD4,MXI1,MYOCD,NAMPT,NFKBIA,NOL3,NPHS1,NTN4,PAWR,PLK1,POMC,PPP1R15A,PPRC1,PRDX3,PRDX5,PRKAA2,PTPRB,RELA,RRM2B,…
AHR	ligand-dependent nuclear receptor	9.11e-09	A4GALT,ABCG2,ACACA,ACKR3,ACP5,ADAMTS5,AHRR,AKR1C2,ANK3,APAF1,APH1B,ARG2,ARHGAP6,ARNT2,ATF3,BAMBI,BASP1,BDKRB2,BTG2,CAMK2N2,CARD11,CASP8,CD36,CDC25B,CDH1,CDKN1B,CDKN2A,CDKN2B,CDKN2C,CDO1,CEBPA,CHD7,CHST2,COL1A2,COL4A1,COL4A2,COL9A3,COX8A,CRABP2,CX3CR1,DCN,DUOX2,EDN1,EGFR,EGLN1,EGLN3,ELOVL5,ENHO,ENO1,ENPEP,FASN,FBN1,FGFR2,FMO2,FN1,FOS,FOSL1,FZD7,GAS1,GHITM,GOT1,GRAP2,HES1,HK2,HMGCR,HSPA5,HUNK,IL15,…
COL11A1	other	9.41e-09	ATP5F1B,COX17,COX7A2,COX8A,HK2,LDHA,NDUFB1,NDUFB2,PDK1,PFKFB3,PKM,UQCR11,UQCRB
EZH2	transcription regulator	1.03e-08	ABL2,ACKR3,ALPL,AMACR,ARHGEF1,ATF3,BCL11A,BCL2,BRCA1,CA2,CABLES1,CACNA1E,CCND2,CDH1,CDK6,CDKN1B,CDKN2A,CDKN2B,CEBPA,CNR1,COL1A2,COL4A1,CSF1,CSF3,CXCL1,CXCL2,CYB5R2,DDT,DENND2A,DMRTA2,DUSP5,EGFR,EGR1,EPAS1,EPC1,EPHA1,EPM2AIP1,EZH2,FBN1,FBXL7,FGF11,FGF17,FHOD3,FKBP5,FLT3,FN1,FOXJ1,FRZB,FZD1,GATA3,GOT1,ICAM1,ICOSLG,ID1,IGF1,JDP2,KCNA1,KLF4,KRT81,LAMC2,MAL2,MEG3,mir-10 (includes others),mir-130 (incl…
PHACTR1	other	1.26e-08	ANGPT2,ANGPTL4,ASNS,CD36,DDIT4,DHH,DUSP5,EDN1,ICAM1,ITPRIP,KL,KLF4,PPP1R15A,PSAT1,SERPINE2,STC1,THBD,TNFAIP3,VCAM1,VEGFA
NSG1	other	1.33e-08	ATP5F1A,CDH1,COX4I1,HK2,LDHA,NDUFA13,PKM,SNAI1,SORT1,UQCRC2,ZEB1
IL33	cytokine	1.5e-08	ABCG1,ACAT1,ADGRE3,ADORA2B,ANKRD37,ARFGAP3,ARHGAP9,ARRB1,ATP5F1E,ATP5MJ,ATP5MK,BCL3,BNIP3,C4orf3,CAMKK2,CD36,CD83,COX7A2,CXCL1,CXCL2,DUSP2,EGLN3,EIF2AK3,ELMO1,ENO2,EPAS1,ETS1,FA2H,FAM162A,FOXJ1,G0S2,GATA3,GPR65,HBA2,HILPDA,HSPE1,ICAM1,ID2,IKZF4,IL15,IRF5,JAK2,JUNB,KLF4,MDK,MIF,mir-320 (includes others),MRPL54,MYLK,NFIL3,NFKB2,NFKBIA,NFKBID,NFKBIE,NFKBIZ,NHP2,NR4A1,OCLN,PCDH1,PGK1,PIK3CD,PIK3R5,PI…
ATP5IF1	other	1.61e-08	AACS,ACACA,ACADL,ACADM,ACADS,ACADSB,ACAT1,CAT,DDIT3,DLD,ECHS1,ETFA,ETFB,ETFDH,FASN,HADHB,IVD,LDHB,MMUT,NDUFV1,PCCA,PRDX2,PRDX3,SDHB,SOD2
HRAS	enzyme	1.73e-08	A2M,ACACA,ACADM,ADRA2A,AFAP1L1,AFP,AMACR,ARF6,ASNS,ATP5F1B,ATP5PF,BAK1,BASP1,BCL2,BNIP3,BOK,BTG2,CASP2,CCND2,CD24,CDC42BPA,CDH1,CDKN1B,CDKN2A,CDKN2B,CFH,CLU,CNN1,COL18A1,COL1A2,COL2A1,COL4A1,CRABP2,CRIP2,CSF1,CSF3,CSRP1,CXCL1,CXCL2,CXCL3,DDIT3,DMTF1,DOK1,DUSP1,DUSP4,EFR3B,EGFR,EGR1,EIF4E2,EIF5A2,ELK3,ETS1,FASN,FDFT1,FLRT2,FN1,FOS,FOSL1,FSTL1,FZD1,HADHB,HES1,HNRNPA2B1,HOXB9,ICAM1,ID2,IGF2,IGLL5,IR…
PPARGC1B	transcription regulator	1.74e-08	ACACA,ACADL,ACADM,ATP5F1B,ATP5PO,COX4I1,COX5B,COX7A1,CYCS,EGLN3,ENO1,ERO1A,ESRRA,FASN,FBXO32,FDFT1,GCK,GRB7,HK2,HMGCR,MCM4,MICOS10,MITF,NDUFV2,PHOSPHO1,RUNX2,VEGFA
NFKBIA	transcription regulator	2.07e-08	A2M,ACKR3,ADAMTS5,B3GALT5,BCL11A,BCL2,BCL3,BIRC2,BNIP3,BOK,BTG2,CARD10,CASP8,CCND2,CDC25B,CDH1,CLU,COL1A2,COL2A1,CP,CSF1,CSF3,CXCL1,CXCL2,DCN,DDIT3,ERO1A,ESM1,FCGRT,FGFR4,FN1,FOS,FZD7,GCH1,HAS1,HES1,HK2,HLA-L,HMGA1,HSPA5,ICAM1,ID1,IGF2,IL15,IRF1,IRX3,ITGAV,JDP2,JRK,JUNB,LGR5,MMP14,MMP15,MT2A,MXD4,NFKB2,NFKBIA,NFKBIE,NGF,NID1,NLRP12,NOTCH3,NR4A1,PARK7,PIM1,PLD3,RELA,RGS16,RPL27A,RPL8,RPS18,SEMA3C,…
ARNT	transcription regulator	2.12e-08	AHR,AHRR,ALDOC,ANGPTL4,ATP5MC1,ATP5PO,BAMBI,BCL2,BHLHE40,BHLHE41,BNIP3,CARD10,CCND2,CDKN1B,COX6B1,CSF3,DEGS2,EDN1,ENO1,EPAS1,ERO1A,F5,GAS1,GPI,HK2,ID2,INSR,ITGAV,LDHA,MACF1,MTMR7,NDUFS2,NDUFS3,NDUFS4,NFATC2,PGK1,SELL,SOD2,STC1,TIPARP,TNFRSF19,TNFRSF9,TPI1,TSC22D3,UBE2C,VEGFA
HMGA1	transcription regulator	2.13e-08	ALPL,B3GALT5,BOK,BRCA1,CCND2,CDH1,CLCN6,COL1A2,COL4A1,COL4A2,CORT,COX6A2,DAB2,DDIT3,DHCR7,EGR1,EPB41L4A,FOS,FSTL1,H19,HMGCR,HS3ST1,IDI1,IER2,IGF1,IL15,INSIG1,INSR,IPMK,JUNB,KCNJ11,LAMA1,MIA,mir-331,MT3,NECTIN1,NF2,RAN,SERPINH1,SFXN1,SNAI1,SOD3,SOX4,SPARC,SPRING1,STS,TAF9B,TFAP2C,WSB2,ZYX
MAP4K4	kinase	2.3e-08	ACACA,ACADS,CEBPA,COQ5,COX10,CYC1,DHODH,DLD,DLST,EIF4E2,FASN,GOT1,GRHPR,GYS1,HADHB,HMGCL,IVD,LDHB,MAFA,MLXIPL,NDUFA11,NDUFA3,NDUFA5,NDUFAB1,NDUFB7,NDUFS1,NDUFS4,NDUFV1,NT5C2,PDHX,PDXP,POLE3,SASH1,SCP2,SUCLG1,UQCRC1,UQCRFS1
FMN2	other	2.33e-08	ATP5F1E,ATP5MC3,NDUFA11,NDUFA2,NDUFA3,NDUFA5,NDUFB7,NDUFS7,NDUFV3,UQCRQ
CLPP	peptidase	2.81e-08	ACADL,ACADM,ACADS,ATP5F1A,ATP5F1B,BCL2,CYC1,DECR1,DLD,DLST,ENO1,ETFA,ETFB,ETFDH,FH,HADHB,HSPD1,IDH3B,PDHB,PRDX3,SDHB,SDHC,SLC25A4,SOD2,SUCLA2,SUCLG1,TUFM,UQCRC1
FUS	transcription regulator	3.02e-08	ATF3,CHL1,CLSTN2,CNOT1,COL4A2,CSMD1,EIF2A,FUS,GFAP,H1-2,HSP90B1,HSPA4L,HSPA5,HSPD1,ICAM1,KCNIP1,MAPK1,MAPK3,MCM4,NDUFA5,NDUFB9,NDUFS5,NDUFV2,NFKB2,PLK1,RPL41,RPS16,RPS19,SLC10A4,SLC19A3,SLC44A2,SPOCK1,STAC3,TBL2,VTN
STAT5A	transcription regulator	3.13e-08	ABCB1,ABCG1,AGR2,BCL11A,BCL2,CASP2,CASP6,CASP8,CCND2,CD24,CDH1,CDK6,CDKN1B,CEBPA,CHEK1,CSF3,CYP27B1,DUSP5,EGLN3,EPAS1,EZH2,FASN,FOS,GALC,H1-2,HAMP,ICAM1,ICAM2,ID1,ID2,IGF1,KLF10,KRT80,MAL2,MCL1,NOL3,NR4A2,OLR1,PCP4,PIM1,PPFIBP2,PRLR,QPCT,QPRT,RAB19,RIMKLA,RIN2,RPA1,RUNX2,SH3GL2,SLC2A10,SOCS1,SRP9,STAT5B,TACSTD2,TBX1,TCEAL1,TCEAL3,TM4SF1,TMEM30B,TNFRSF9,TNNT1,TPM3,TRAF3,TRAF4,TSPAN13,ZFP36
F2	peptidase	3.61e-08	ADAMTS9,AKR1B1,ANGPT2,ANGPTL4,BCL3,BIRC2,CAD,CASP2,CCND2,CD36,CDC42EP1,CDKN1B,CLU,COL4A1,COTL1,CXCL1,CXCL3,DIO3,DUSP1,EDN1,EGR1,ESM1,ETS1,FN1,FOS,FOSL1,HIVEP1,HMGA1,ICAM1,IER2,IGF1,JUNB,KDR,KIF13A,LIPC,MAPK3,MFHAS1,MIF,NFKBIA,NR4A3,PLPP1,PPIF,RAB3A,RDH5,RELA,RHOJ,SAMD4A,SLC12A7,SLC2A6,SOD2,SOX15,TAGLN2,TAP2,TEK,TFPI2,TGFB2,TGFB3,THBD,TIMP2,TNFAIP3,TRAF3,TRIO,VCAM1,VEGFA,VTN
TGFB2	growth factor	3.69e-08	ABCG2,AHR,ANGPTL4,ASNS,BHLHE40,CA2,CD36,CD59,CDC20,CDH5,CEBPA,CNN1,COL1A2,COL4A1,DDC,DDIT4,DUSP5,EDN1,EGR1,ESPL1,EZH2,FN1,FOS,GAS1,GCAT,GNG4,GOT1,HK2,KDR,MAP2K3,MIA,MIF,MLXIPL,MYCN,NAGS,NFATC2,NGF,NOTCH3,PFKFB4,PLK1,PPIF,PSAT1,SCD,SELL,SEMA6B,SESN1,SMAD2,SULF1,TGFB2,TIMP2,UBE2C,VDR,VEGFA
LARP1	translation regulator	4.23e-08	EEF1D,RPL10,RPL14,RPL17,RPL22,RPL23A,RPL24,RPL26,RPL27,RPL27A,RPL31,RPL34,RPL35,RPL35A,RPL36,RPL37A,RPL39,RPL41,RPL7,RPL8,RPS12,RPS14,RPS16,RPS18,RPS19,RPS21,RPS27A,RPS3A,RPS8
MLXIPL	transcription regulator	4.96e-08	ACACA,CEBPA,DHRS7B,FASN,GCK,HMGCR,MID1IP1,MLXIPL,NR1D1,PLIN1,PNPLA2,RGS16,RPL10,RPL14,RPL17,RPL22,RPL23A,RPL24,RPL26,RPL27,RPL27A,RPL31,RPL35,RPL35A,RPL36,RPL37A,RPL39,RPL41,RPL7,RPL8,RPL9,RPLP2,RPS12,RPS14,RPS16,RPS18,RPS19,RPS21,RPS27A,RPS3A,RPS8,SLC9A3,UCP3
FAS	transmembrane receptor	5.13e-08	ARFGAP1,ARHGEF1,ARRB2,BCL11A,BCL2,BIRC2,CAMK2G,CASP8,CD200,CD59,CD83,CDKN1B,CLTB,COL18A1,COL1A2,COL4A1,COL4A2,CSF1,CXCL1,CXCL2,CXCL3,DUSP10,EGR1,F5,FBN1,FES,FLOT2,FOS,GIT2,GNG7,GPNMB,HPS5,HSPD1,ICAM1,IL18,IL1RAP,INPP5D,IRF1,ITGAV,ITGB8,JMJD6,LAT,LILRA1,LUM,LY75,MIF,mir-491,MPZL1,NECTIN1,NFKBIA,NFKBIE,NR4A1,NR4A2,P2RX4,PIK3C2B,PIK3CD,PLD2,PPFIBP2,PPP1R15A,PTPN1,PVALB,RASGRP2,RELA,RGS14,RND1,RUNX2,…
SREBF1	transcription regulator	7.18e-08	AACS,ACACA,ACADS,ALDOC,ARF4,ATP5ME,BCL2,BHLHE40,BHLHE41,CAMK1D,CD36,CEBPA,CFD,CHMP2A,COX4I1,CSRP1,CTH,CX3CR1,CYCS,CYP27B1,DARS1,DBNDD1,DDI2,DEPP1,DHCR7,DLK1,ELOVL5,FASN,FBXO32,FDFT1,FN1,GCK,GLB1,GLP1R,GPNMB,HAMP,HK2,HMGCR,HMGCS1,HSD17B1,HSPA5,IDI1,IMMT,INSIG1,IVNS1ABP,KCNJ11,LDHB,MDK,MSMO1,NDUFS2,NFIL3,PDK1,PLTP,PMPCA,RETREG1,SCD,SLC20A1,SLC22A4,SORBS3,STARD4,STX1A,STXBP1,SUCLG1,UCP3,ULK2,UQCRFS1…
SMAD4	transcription regulator	7.32e-08	ABCG2,ACKR1,ACKR3,AFP,AGR2,ALPL,ANGPT2,ANGPTL4,APELA,ATP5IF1,BBC3,BCL2,CASP8,CCND2,CDC20,CDH1,CDH5,CDK6,CDKN1B,CDKN2B,CKS2,COCH,COL1A2,COL2A1,COL4A1,COL4A2,CSF1,CSF3,CTH,CXCL2,CXCL3,CYB561,DLX3,EDN1,EGFR,ETV6,FGFR2,FN1,FOS,FOSL1,GDF11,HAMP,HRH2,ICAM1,ID1,ID2,IGF1,IGFBP2,IL18,INPP5D,IRS1,ITGB7,KDR,KLF15,LAMA1,LPAR1,MYCN,NAMPT,NFKBIA,NOP58,NOTCH3,NRG2,NUP210,PIK3R5,PILRA,PKM,PLK1,PLK3,PTPRK,RUNX2,S…
MTOR	kinase	7.86e-08	ACACA,ACADL,ACADM,AKR1B1,AMACR,ARL4C,ATP5MG,ATP5PB,BCL2,BNIP3,CAB39L,CASP8,CDH1,CEBPA,COX4I1,CXCL1,CXCL2,CYCS,DDIT3,DDIT4,DUSP1,EGFR,ELOB,ENO1,EPAS1,ETFA,FAF1,FASN,FBXO32,FN1,FOS,GAP43,GATA3,HADHB,HAMP,HBA2,HK1,HK2,HSD11B1,HSP90B1,IGF1,IGF2,IQSEC2,IRF1,IRS1,JAK2,LDHA,LDHB,MCL1,MDH1,MIA,MICAL1,MLXIPL,NDUFA6,OLR1,OTUB1,PDHX,PIM1,PKM,PLD2,PPARD,PPP2CA,PRDX5,PRX,RELA,RPS18,RUNX2,SELL,SLC12A2,SOD1,SOX…
VHL	transcription regulator	8.3e-08	AHCYL1,APAF1,BAK1,BBC3,BCL2,BHLHE40,BNIP3,CDH1,CDKN1B,CNN1,COL1A2,CYCS,DAB2,DECR1,DUOX2,EGFR,EGLN3,ENO2,EPAS1,FAF1,FILIP1L,FN1,GBE1,GLO1,GNG4,HK2,HNRNPA2B1,HSD17B1,IL18,INSIG2,LDHA,MAVS,MIF,MMP14,MXI1,NDUFB1,NFKBIE,NREP,PDK1,PFKFB3,PPIL1,QPRT,SEC61G,SLC16A3,SOD2,SPARC,UQCRQ,VCAM1,VEGFA
EP300	transcription regulator	9.14e-08	ACADL,ACADM,ADAM12,AQP5,BBC3,BCL2,BCLAF1,BDKRB2,BMF,BRCA1,CA2,CAD,CBL,CD36,CD59,CDKN1B,CDKN2A,CDKN2B,CEBPA,COL1A2,COL2A1,CRABP2,CSF3,DDC,DGKE,DUSP1,DUSP4,EDARADD,EDN1,EGR1,ENO2,EPSTI1,ESRRA,FASN,FDX1,FN1,FNDC3B,FOS,FRMD4B,GATA3,GNG2,HBB,HDAC11,HK1,HK2,HMGCR,HSD11B1,ID1,ID2,IGF1,IRF6,ITGB7,KDM3A,KDR,LAMC2,LDHA,LEFTY2,MAP3K8,MFHAS1,MIA,NFKBIA,NPR1,NR4A1,NTRK3,OLR1,PDE10A,PDLIM4,PFKFB3,PGK1,PIM1,PKM…
COMMD1	transporter	1.01e-07	ATP7B,BNIP3,DDIT4,EGLN1,EGLN3,GRHPR,HK2,KRT19,LDHA,NFKBIA,PDK1,PFKFB3,PGK1,VEGFA
EGFR	kinase	1.17e-07	A4GALT,ABCG2,ACSL3,ACY1,ADGRL3,AMD1,ANXA8L1,B3GALNT1,B3GALNT2,B4GAT1,BCL2,BTC,BTG1,CAD,CBL,CDH1,CDK6,CDKN1B,CDKN2A,CELSR2,CHCHD2,DDIT3,DUSP1,DUSP4,EFNB2,EGFR,EGR1,EPB41L2,FAM234A,FASN,FBN1,FN1,FOS,FOSL1,GALNT10,GALNT18,GCNT2,GFAP,GFM2,GNPDA1,GXYLT2,HAMP,HERPUD1,HK2,HMGA1,HNRNPA2B1,HNRNPK,HPCAL4,HSP90B1,HSPA5,HSPE1,ICAM1,ID1,IER2,IGF1,IGF2,IL13RA2,IRF1,IVNS1ABP,JUNB,KIRREL1,LAMC2,LGR6,MACF1,MATN2,…
SYT4	transporter	1.28e-07	BTG2,CAMK1D,CAMSAP1,CDH1,CHRDL1,GFAP,GPM6A,MDK,NRXN1,NTRK2,SERPINF1
FDX1	transporter	1.43e-07	ATF3,BNIP3,CDKN2AIP,DUSP1,EGR1,FDX1,FN1,HSPA5,ID1,ID2,KLHL24,PIM1,PPP1R15A,TUBA4A,VEGFA
BRD4	kinase	1.52e-07	ALAS2,ANKRD37,BBC3,BCL2,BCL3,BHLHE40,BTG2,CCND2,CDH1,CDKN1B,CDKN2B,CEBPA,COL1A2,COL4A1,COL4A2,COX7A2L,COX8A,CXCL2,CXCL3,DDIT3,DERL3,ELK3,ENO1,ETV6,EZH2,FBN1,FN1,FOS,GAP43,GFPT2,GPI,GPR55,GTF3C6,HBA2,HK2,ICAM1,ICAM2,ID2,IGLL5,IRF1,ITGB7,KCNQ5,KDM3A,KDR,KLF4,LOXL1,MCL1,MYCN,MYO9B,NAMPT,NFKBIA,NID1,NUP210,P2RY4,PDGFC,PGK1,PIM1,PKM,POLE4,RAI14,RNF125,RRM2B,SELL,SERTAD1,SLC16A9,SLC25A25,SLC4A1,TNFRSF1…
SMARCAL1	enzyme	1.54e-07	ACACA,ACADS,ACAT1,ACSL3,ACSM5,APOC1,ATP5MC3,ATP8A2,CAT,CD24,COX6B1,COX7C,DHCR7,EBP,FASN,FDFT1,HAO2,HMGCR,HMGCS1,IDI1,INSIG1,IRS1,LCAT,LPCAT1,LRP4,MGST3,MOGAT2,MSMO1,NDUFA3,NDUFA4,NDUFA8,NDUFB5,NDUFV2,OXSM,PLPP1,SCD,SLC27A6,SORT1,STARD4
NOTCH1	transcription regulator	1.56e-07	AKR1C2,BCL2,BIRC2,CAD,CCND2,CDH1,CDKN1B,CEBPA,CFD,CNN1,COL1A2,CXCL1,DLD,DLK1,DLL4,ECHS1,EFNB2,EGFR,ENO2,EPAS1,EPHA4,ESM1,FOS,FOSL1,GATA3,GFAP,GLI2,HBA1,HES1,HES7,HEYL,HK2,HSPE1,ICAM1,ID1,ID2,IGFBP2,IL18,IRF1,KDR,KRT8,LDHA,MCAM,MYCN,MYLK,NDUFS1,NDUFV2,NFKB2,NOTCH3,NRG1,PFKFB3,PGK1,PKM,PNPLA2,PTPRK,REL,RELA,RUNX2,SNAI1,SOCS1,SOST,TEK,TGFB2,TGFB3,TSLP,VEGFA,WNT3,WNT4
FGF2	growth factor	1.6e-07	ADAMTS5,AFP,AGTR2,AKR1B1,ANGPT2,ANGPTL4,ARC,BAMBI,BBC3,BCL2,BNIP3,BRCA1,BTG2,C1QL1,CCK,CCN4,CCND2,CDH1,CDH5,CDKN1B,CHEK1,COL1A2,CRABP2,CSF1,CSF3,DCN,DDIT3,DIO3,DLL4,EFNB2,EGFR,EGLN3,EGR1,ENO1,EPAS1,EPHA4,ERRFI1,ETS1,FBN1,FDX1,FGFR2,FGFR4,FN1,FOS,FOSL1,GAP43,GCH1,GFAP,GPNMB,GRB7,HES1,HK2,HMGA1,ICAM1,ID2,IGF1,IGF2,IGFBP2,IRS1,JUNB,KDR,KL,LAMA1,LDHA,LEFTY2,MAFA,MCAM,MIF,MITF,MYCN,NF1,NKD1,NOG,NOTCH4…
SSTR2	G-protein coupled receptor	1.67e-07	ATF3,BCL2,BTC,CCND2,CDH1,CDK6,CDKN1B,EDN1,EIF1,ETS1,FOS,G0S2,GCK,HAX1,HKDC1,ICAM1,IL18,KLF10,KLF4,KLF9,LAMA1,MT2A,MTHFD2,NFIL3,OLR1,P2RX4,POMC,PPP1R15A,RGS16,SERPINE2,SOX9,TNFRSF10A,VEGFA,VLDLR
SPNS2	transporter	1.76e-07	ALDOC,BNIP3,CAT,ENO1,ENO2,FOSL1,GPI,HK1,LDHA,MIF,MMP14,PGK1,PKM,PRDX5,SLC7A11,TPI1
LDHA	enzyme	1.77e-07	ALDOC,COL1A2,COL4A1,COL4A2,DDIT4,ENO1,ENO2,FN1,GNG11,GNG7,GNGT2,GPI,HK1,HK2,LAMC2,MAP2K1,PFKFB3,PFKFB4,PGK1,PKM,PRLR,SDHB,SDHD,SUCLG1,TPI1
IL5	cytokine	1.88e-07	ACP5,ALDOC,ARG2,ASNS,ASS1,BCL2,BCL3,BIRC2,BNIP3,BNIP3L,CCND2,CCNH,CD24,CISD1,CRIP1,CX3CR1,DDX21,DNTTIP2,DUSP5,EBP,EGLN1,EGLN3,EGOT,EGR1,ENDOG,ENO1,ERO1A,FAM162A,GCAT,HIGD1A,HMGCR,HSP90B1,HSPA5,ICAM1,IDI1,IER2,ITGAD,ITGAV,ITGB7,JCHAIN,LRRC8C,LUM,MANF,MAPK6,METRNL,MYADM,NACA,NDUFV3,NFIL3,PCP4,PDK1,PIM1,PKM,PPIF,PSAT1,RASGRP2,SEMA4A,SGK1,SLC16A3,SOCS1,TNFRSF8,TNFRSF9,TPI1,TRA2A,ZYX
NOTCH3	transcription regulator	1.91e-07	ACTN2,ALDOC,ANGPT2,APOD,ATP5F1E,BCL2,CAMK1D,CD36,CDH1,CDKN1B,COL18A1,COL1A2,COX6C,COX8A,DCN,EPAS1,ERRFI1,FN1,GPC6,HES1,ICAM1,ID1,ITGA8,KDR,MSI1,MT3,MYLK,NALCN,NDUFA11,NDUFA13,NDUFA4,NDUFA4L2,NOTCH3,NRGN,RPL34,RPL37A,SLC1A2,SOD3,SPARC,SULF1,UQCRH,VEGFA,ZEB1
PALMD	other	1.95e-07	ALDOC,ALPL,CXCL2,ENO1,HK2,ICAM1,LDHA,MAP3K8,PFKFB3,PGK1,PKM,RUNX2,TNFAIP3,TPI1
SAMMSON	other	2.01e-07	ATP5F1B,MRPL2,MRPL21,MRPS18B,MRPS28,MRPS33,MRPS9,NDUFA1,NDUFA10,NDUFA11,NDUFA4,NDUFA6,NDUFB1,NDUFB8,NDUFB9,NDUFS4,NDUFS5,TOMM20
FOXO1	transcription regulator	2.22e-07	ACACA,ADRA2A,ANGPT2,ANGPTL4,APAF1,ATP5F1B,BCL2,BNIP3,CA2,CASP2,CASP6,CASP8,CASTOR2,CAT,CD36,CDH5,CDKN1B,CDKN2A,CDKN2B,CDKN2C,CNR1,COL2A1,COL4A1,COL4A2,COX10,CYCS,DDIT4,DEPP1,EDN1,EFHD1,EGR1,ELOVL5,ENPEP,FASN,FBXO21,FBXO32,FGF18,FN1,FOS,GCK,GFPT2,GPI,GRHPR,HAMP,HMGCR,HPD,HSPA5,HSPD1,HUS1,ICAM1,IGF1,IGLL5,IL15,IL18,INSR,IRS1,ITGAV,JUNB,LEFTY2,LPIN2,MAFA,MLXIPL,MXI1,MYCN,NAMPT,PDHB,PNPLA2,POMC,PPP1R…
TSC2	other	2.29e-07	ACACA,ACP5,AP1M2,ARC,ARSA,ARSG,ATF3,ATP6V0B,ATP6V1D,ATP6V1G1,B3GALT2,BCL2,BCL3,CCND2,CDKN1B,CLTB,CP,CRIP1,DDIT3,EGLN1,EGR1,ERO1A,FASN,FOS,GALC,GAP43,GBA1,GFAP,GLB1,GNS,GPNMB,HGSNAT,HK2,HSPA5,IDS,IRS1,JAK2,LDHB,LGR5,LPAR1,MAN2B1,MANBA,MCL1,NAGA,NKD1,NTRK3,PIAS2,PPP1R3B,PSAP,PSMB1,PVALB,RELA,RGS22,SCARB2,SNAP91,SOD2,SORT1,SUMF1,ZFP36
BACH1	transcription regulator	2.42e-07	ATP5F1B,ATP5MC1,ATP5MC3,ATP5PF,ATP5PO,COX15,DUSP1,HBB,HK2,IGF1,IMMT,NDUFA2,NDUFA6,NDUFA9,NDUFAB1,NDUFB6,NDUFS7,PDK1,SCD,SLC7A11,TIMM17A,UCP3,UQCRB,UQCRC1,VTRNA1-1
ESR1	ligand-dependent nuclear receptor	2.51e-07	AASS,ABCB1,ABCG2,ACACA,ACKR3,ADAMTS5,ADGRG6,ADORA1,ANK3,ANP32A,ARFGAP1,ARHGAP18,ARHGEF11,ARID4A,ARRB1,ARSG,ASS1,ATF3,ATP5F1E,BACE1,BAZ2A,BCL2,BCLAF1,BIN1,BRCA1,C1QTNF5,CA2,CALML4,CASP10,CASP6,CBL,CCNH,CCNT2,CD59,CD83,CDC42BPA,CDH1,CDK6,CDKN1B,CDKN2A,CDKN2B,CEBPA,CELSR2,CGN,CHEK1,CHST2,CLEC3A,CNN1,COTL1,COX5B,CP,CRABP2,CRKL,CTH,CUL4B,CXCL1,CXCL3,CYFIP1,CYP26B1,DAB2,DCDC2,DDIT4,DDX21,DECR1,DHCR7,DM…
THEM6	other	2.96e-07	ACAA1,ASNS,ATF3,CYB5R2,DDIT3,DHCR7,ERO1A,FDFT1,HERPUD1,HMGCS1,HSP90B1,HSPA5,MSMO1,PRKAA2,TSPYL2,WIPI1
SKIC2	enzyme	2.99e-07	ASNS,BHLHE40,CTH,DDIT4,EGLN3,ENO1,GOT1,HK2,HMGCR,LDHA,MTHFD2,PGK1,PPP1R15A,SHMT2,SLC7A11,STC1,TPI1,TSLP,VLDLR
LEP	growth factor	3.09e-07	ACACA,ACADL,ACADM,ACAT1,ACSL3,AKR1C2,ANGPT2,ANGPTL4,APAF1,ASL,ASS1,ATP5F1A,ATP5PB,BAK1,BCL2,BOK,CASP10,CASP6,CAT,CCK,CD36,CDH1,CDKN1B,CFD,CNN1,COL2A1,COL4A1,CSF3,CYP27B1,DDIT3,DLK1,DLL4,EDN1,EGFR,EGR1,ELOVL5,ENO1,ETFDH,FASN,FDX1,FGFR2,FN1,FOS,GAP43,GCK,GFAP,GHRHR,HES1,HK1,HMGCR,HSPA5,ICAM1,IGF1,IGFBP2,IL18,IRF1,IRS1,JAK2,JUNB,KCNB1,KDR,KISS1R,LIPC,MCL1,MLXIPL,MMP14,MMP19,MSI1,MSMO1,MTA1,NAMPT,NHL…
CDK19	kinase	3.1e-07	ALDOC,ATF3,BAK1,BTG2,CCND2,CDH1,CDKN2A,CLU,CXCL1,CXCL2,DCXR,DDIT4,DHCR7,DNTTIP2,FDFT1,HMGCS1,HSPA4L,KLF4,MXD4,NOL8,PLK3,PODXL,PPP1R15A,RNF19B,RPL36,RPS12,RRP8,SESN1,SLC7A11,SOX15,TCN2,TFCP2L1,TRAF4,TSPYL2,VDR
HDAC1	enzyme	3.69e-07	ABCB1,ACP5,ANGPT2,APAF1,ARC,ARF6,ARHGEF11,ARL4C,ATF3,BAMBI,BBC3,BMF,CAVIN2,CCND2,CDH1,CDKN1B,CEBPA,CHD7,COL1A2,COL2A1,CXCL1,DCLRE1C,DUSP1,EGFR,EGR1,EIF4A2,FN1,FOS,GAS1,GNA12,HES1,HK2,ID1,IGFBP2,ITGAD,KDR,LAT,LGR5,LGR6,LMO2,MAPRE2,mir-146 (includes others),MT2A,MTA1,MYO1E,NCR3LG1,NFKBIA,NKD1,OSCAR,PAX2,PFKFB3,PLK1,POLE4,PPARD,PPP2R2B,RAN,ROBO1,RRM2B,RUNX2,SFRP1,SGK1,SLC12A5,SLC1A2,SNAI1,SOX11,SOX9…
DNMT1	enzyme	4.11e-07	ADCY2,ADCYAP1R1,AGAP6/AGAP7P,ALDH1L1,ANK2,ANK3,ANXA8L1,APBB1IP,ARG2,ARRB1,ARTN,ASNS,ASPA,ASS1,BMS1P4,CACNA1E,CACNA1G,CALML4,CAMK2A,CASP8,CCNL1,CDH1,CDKN1B,CDKN2A,CDKN2B,CNR1,COL1A2,COL9A3,COX7C,CSF1,CTH,CTNND2,DDIT3,DMTF1,EDN1,EFNA3,EGFR,EPM2AIP1,EZH2,FBN1,FEN1,FES,FN1,GAB2,GATM,GCAT,GNAL,GNAQ,GNG2,GNG7,GOT1,GRM5,HES1,HIVEP2,HYPK,ICAM1,IGF1,IGF2,INPP5D,IRF1,ITSN1,KCNA1,KCNJ8,KCNMB4,KIF5C,LAMA1,LP…
BDNF	growth factor	4.15e-07	ANK2,ARC,ATP2A1,ATP5MC2,BCL2,BHLHE40,CALB2,CAMK1G,CAMK2A,CCND2,CD36,CNR1,CP,DUSP1,DUSP4,EEF1D,EGR1,EPB41L2,FOS,GAP43,GFAP,GNAQ,GRM5,HIVEP1,HMGCR,HSPA4L,HSPA5,IFRD1,ITIH3,KLF10,KLF4,LAMC1,MAPK1,MAPRE2,mir-10 (includes others),mir-124 (includes others),mir-154 (includes others),MYCN,NECAB3,NPR1,NR4A1,NR4A3,NRXN1,NTRK2,PAFAH1B1,PALD1,PFKFB3,PLTP,POMC,PSEN1,PTPN9,PVALB,RAB3A,RPL23A,RPL35A,RPL37A,RYR1…
BHLHE40	transcription regulator	4.31e-07	ADORA2B,AFF3,AHR,ATF3,BHLHE40,BHLHE41,BTG1,CASP8,CCN4,CD24,CNTN1,CP,CRABP2,CSF3,DDIT3,DMBT1,EGLN3,ENO2,EPSTI1,ERO1A,EXT1,FASN,FRZB,GBE1,GCH1,GCNT2,HAS1,HILPDA,HK1,HK2,HSPA5,ID1,IPCEF1,IRF5,JAK2,JCHAIN,JMJD6,KDM3A,LDHA,LPAR1,LY75,MAFA,MAFF,MARCO,MITF,MMP14,MTHFD2,NAMPT,NCK1,NTRK3,OLR1,PER1,PF4,PFKFB3,PGK1,PIGR,PLAC8,PNRC1,PPP2R3A,PRDX5,RGS16,SELL,SLC15A2,SLC16A3,SLC1A2,SOCS1,SOD2,SPARCL1,TIPARP,TN…
ERG	transcription regulator	4.59e-07	ADD1,AGR2,APOC1,ARHGAP22,ARHGAP31,ASCL4,ASPA,CALCR,CAMK1D,CCDC136,CD59,CDC42EP1,CDH1,CNR1,COLGALT1,CXCL1,CYFIP1,DLK1,DMBT1,ELMO1,EPS8L1,ETS1,EXT1,EXTL3,EZH2,FAM174B,FHOD3,FKBP5,FLNC,FLOT2,FZD1,GPR160,GTF3C6,HERPUD1,HPGD,HSP90B1,HSPA5,HUNK,ICAM1,ICAM2,IGF2,IKZF4,KIF5C,KLF10,LRRK2,MAP4,MNS1,MTCL2,MYCN,MYO10,NFIL3,NFKBID,NR4A2,NRG1,NXPE2,PCNP,PHF5A,PIM1,PIWIL4,POU2AF1,PPM1F,RAPGEF1,RASSF7,RBPMS2,RHO…
ID2	transcription regulator	4.63e-07	BCL2,BCL3,BTG2,CCND2,CCR10,CD83,CDC25B,CDH1,CDKN2C,CSF1,DLL4,DUSP1,DUSP10,DUSP4,EEF1D,EGFR,ETS2,GATA3,HOMER2,ICAM1,ICOSLG,IKZF4,IRF5,IRF6,JAK2,JDP2,KLF7,LMO2,MCAM,NFKBID,NFKBIE,NR4A1,NR4A3,NTRK2,PAWR,PIK3C2B,PIK3R5,PLK1,PTPN14,REL,SELL,SEMA3F,SOX4,SOX9,TNFRSF19,TRAF3,TRAF4,TUBA1A,VANGL2,VCAM1,WNT3,ZBTB16,ZEB1
MYOC	other	4.92e-07	CA2,CARD10,CHRDL1,DAB2,DDIT3,DDIT4,EIF2AK3,ENPEP,FBN1,FBXO32,FN1,HSP90B1,HSPA5,JDP2,KCNJ2,LAMC1,LY6K,MFAP2,NOL3,PXDN,RHBDF1,RUNX2,SFRP1,SLC7A11,SOX11,STC1,TAF7L,VAPA
IRAK4	kinase	6.16e-07	ATF3,BTG2,CSRNP1,DAB2,EDN1,EGR1,ERRFI1,FOS,IDE,IER2,IFRD1,IRF1,IRF3,IRF5,MAP3K8,MARCO,NFKBIA,NFKBIZ,NR4A1,OLR1,RGS16,SLC25A25,SOCS1,TNFAIP3,ZC3H12A,ZFP36
SNCA	enzyme	6.29e-07	ABLIM3,ARFGAP3,BBC3,BCL2,BHLHE40,BRCA1,BTC,C1QL3,CARMIL1,CAT,CCK,CDC20,CHL1,CHRNA4,CRHBP,DDC,DDIT3,DDN,DLGAP2,DLK1,DNAJB9,DPP10,DUSP1,DYNC1H1,EGFR,ENO2,FAM20C,FBXO32,FGFRL1,GAP43,GFAP,GLO1,GNG4,GPR161,GTF2A1,HES1,HOMER2,HPCAL4,HSBP1,HSP90B1,HSPA5,IDS,IFRD1,IGF1,IRF1,IVNS1ABP,KCNIP4,KCNJ11,KIFC1,KLF10,KLF4,KLF7,KLHL1,LDHB,LRRC7,LRRK2,LTN1,MAP2K3,MAP4,MAPRE2,METRNL,MICAL1,NAA50,NDUFA5,NPTXR,NR4A2,N…
FOXO4	transcription regulator	6.7e-07	ACACA,BNIP3,CASP8,CAT,CCND2,CDH5,CDKN1B,CDKN2B,COL4A1,COL4A2,ELOVL5,ENPEP,FASN,FDFT1,HMGCR,HMGCS1,HSP90B1,HSPA5,IDI1,MAFA,NAMPT,PRKAA2,PTPRB,RUNX2,S1PR3,SELL,SESN1,SGK1,SOD2,SOX9,VCAM1,VEGFA,ZFAND5
CDK6	kinase	6.7e-07	ABCB1,ACACA,ACTN2,ATP2A1,ATP5ME,ATP5PF,BNIP3L,CASP8,CD36,CDK6,CDKN2A,CDKN2B,CDKN2C,CREB5,CXCL1,DSP,FGF11,FGF18,FN1,FOS,IPMK,IRF3,LRPPRC,MAPK10,NFKBIZ,NOTCH3,PIK3R2,PPP1R3B,PRKACB,SLC8A3,SOCS1,TMEM50B,TSC1
HSPA5	enzyme	6.7e-07	ACACA,ACADM,ATF3,BCL2,CDH1,CHST15,CLU,COL1A2,CRTC1,CYCS,DDIT3,DNAJB9,EGFR,EIF2A,EIF2AK3,FASN,FSTL1,GCK,HKDC1,HSP90B1,HSPA5,IDI1,KDR,NOL6,OCLN,PKM,PPP1R15A,SCD,SLC7A11,SPTBN2,TM4SF1,TNFAIP3,VEGFA
LMO2	transcription regulator	6.89e-07	ABCB10,ABL2,ADAMTS9,AHR,ATP8A2,BBC3,BCL11A,BCL2,CAT,CCND2,CDH5,CDKN2C,COL18A1,DHX58,DLK1,EGLN3,ENO2,ETS1,ETS2,ETV3,FES,FLOT2,FNDC3B,GATA3,GDF11,GOLM1,GPRC5B,GRB10,GTSE1,HIVEP3,ICOSLG,IL1RAP,IL34,ITGB7,LPIN2,MALT1,MAP3K8,MDK,mir-142 (includes others),MITF,NOTCH3,NPRL3,PIK3CD,RAPGEF2,RNPEP,SCARB2,SERPINE2,SERPINF1,SERTAD1,SGK3,SKI,SLC16A1,SMOX,SOD2,TAL1,TAMALIN,TCF12,TGFB2,TMEM38B,TNFAIP3,TNFRSF8,T…
CLOCK	transcription regulator	6.9e-07	ABCB10,ACVR2B,ANGPTL4,ARNT2,BHLHE40,CCNT1,CEBPA,COMMD2,CRISPLD1,CTPS2,DDIT3,DNAJB9,DTX4,DUSP8,EFHC1,EGFR,ESYT1,FASN,FKBP5,GALNT11,GCK,GPR3,HAMP,ICAM1,ID1,JMJD6,JUNB,KCNS1,MAP2K3,MAPK4,MID1IP1,MSMO1,MYLK,NAA15,NDUFA3,NFIL3,NR1D1,NR2C1,PAFAH1B2,PER1,PIGA,PPIF,PRDX3,PRELID3B,PTPN14,RIOX2,RNF11,RSL1D1,SCD,SLC1A2,SLC20A1,TAF9B,TBRG4,THBD,TNFAIP1,TRIL,VSTM4,ZEB1
PRKAA2	kinase	7.27e-07	ASTN1,ATP5MC2,BCL2,CA2,CD302,CDH1,CDKN1B,CEBPA,COX4I1,DDIT3,DLGAP2,DUSP4,EGR1,EIF2AK3,FASN,FGFR2,FN1,GATA3,GLP1R,HIGD1A,HSPA5,ICAM1,JAK2,KLF4,LDHA,MYLK,NFKBIA,NPEPL1,PIAS2,PPP1R3B,SERPINI1,SLC16A1,SNAI1,SYT4,TNS1,TNS3,VCAM1,ZNF462,ZYX
RRAS2	enzyme	7.34e-07	ADAMTS12,ADAMTS5,AHR,CD36,CDH1,CDKN2A,CFH,CLDN19,CSF1,CSF3,DSC1,EGFR,EGR1,ETS2,FOSL1,GCNT2,GFPT2,HES1,IL18,ITGA8,ITGAV,LAMC2,MDK,NAMPT,NFKBIE,NID1,NR4A3,NRXN1,PCDH1,PDGFC,RGS16,RTP4,SHC1,SKAP1,TNFAIP3,TNFRSF9,ZYX
MBD3	other	8.18e-07	CCN4,CCND2,CDH1,CDKN2A,COX6C,FOSL1,FZD1,FZD4,FZD7,KREMEN1,LGR5,LMO2,NKD1,POLE4,PPARD,PRICKLE1,SCD,SENP2,SFRP1,SNAI1,SOHLH2,TAL1,TLE5,VANGL2,WNT2B,WNT3A,YAF2
ATF4	transcription regulator	8.21e-07	ABCG2,ASNS,ATF3,BBC3,BCL11A,BTG1,CDC42EP1,CDKN1B,CDKN2A,COL4A2,CTH,CXCL1,CXCL2,DDIT3,DDIT4,ERO1A,FASN,FN1,GABARAPL2,GCH1,GHITM,GRB10,GYS1,HERPUD1,HSP90B1,HSPA5,IGFBP2,KL,KLF4,KLF9,MARS1,MCL1,MID1IP1,MITF,MRPS7,MT2A,MTHFD2,NARS1,PPP1R15A,PSAT1,PSEN1,SERPINF1,SH3BP2,SHMT2,SLC7A11,SOD2,STK40,TCEAL5,TGFB2,VEGFA,XPOT
PIWIL4	other	8.89e-07	ANGPTL4,BCL2,BTG1,BTG2,CDKN2A,DUSP1,EGR1,ELK3,F13A1,FGFR2,FOS,GAPT,GLT1D1,ICAM4,IER2,JUNB,LAT,MAML2,MMP19,NF1,NFKBIA,NR4A1,PPP1R15A,PRAM1,PRMT2,RNF125,RPL22,RPL41,RPS27A,SEMA3B,SLC9A7,STXBP1,TGFB3,TMEM156,TNFAIP3,VEGFA,ZFP36
CSF1	cytokine	9.38e-07	ACP5,BCL2,BHLHE40,CALCR,CBL,CCND2,CD36,CD83,CDK6,CDKN1B,CEBPA,CSF1,CX3CR1,DAGLA,DDX60L,DHCR7,DHX58,DUSP1,DUSP4,DUSP5,EBP,EGR1,ENO1,ETS2,ETV3,F10,FCGRT,FDFT1,FN1,FOS,GAB3,GPI,GPNMB,GRAP2,HK2,HMGCR,HMGCS1,HPGD,HSP90B1,HSPA5,ICOSLG,ID2,IDI1,IGF1,IL18,IRF1,IRF5,ITGAV,JDP2,JUNB,LDHA,LGR4,MARCO,MSMO1,NFKB2,NKIRAS1,OSCAR,PFKFB3,PIK3R2,PKM,SERPINE2,SFRP1,SLC16A3,SOCS1,SPARC,STX3,SYNGR1,TLR5,TNFAIP3,TPI1,…
EGLN1	enzyme	1.03e-06	ADAMTS5,ANGPT2,CDKN1B,CDKN2B,COL2A1,DLL4,EDN1,EGLN3,EPAS1,HAMP,HES1,HK2,ICAM1,NGF,NOTCH2,PDK1,PGK1,PRLR,SELL,SOX9,TGFB2,TGFB3,TPI1,VCAM1,VEGFA
HAX1	other	1.08e-06	DLST,FH,IDH3B,NDUFA13,NDUFA6,NDUFA9,NDUFB9,NDUFS2,NDUFS3,NDUFS4,NDUFS7,PDHB,SUCLG1,UQCRB,UQCRC1,UQCRC2,UQCRH,UQCRQ
BMP4	growth factor	1.09e-06	ABCG2,ACVR2B,ADCYAP1R1,APELA,ARC,BAMBI,BCL2,BHLHE40,BHLHE41,CDH1,CDH5,CDKN2A,CEBPA,CNN1,COCH,COL2A1,CSF3,DEPP1,DIO3,DLX3,EGFR,EGR1,EIF4A2,ELK3,FGFR2,FZD1,FZD4,GATA3,HAMP,HES1,HIC1,HK2,ID1,ID2,INSL4,JUNB,KAT2B,KDR,KLF10,KLF4,KLF9,LAMA1,LEFTY2,LRP4,MAFA,mir-10 (includes others),MITF,MMP14,MYCN,NKD1,NOG,PAX2,PFKFB3,PKM,POMC,PPARD,PRKCH,RUNX2,SHB,SNAI1,SOX9,SPARC,STON2,SULF1,TAL1,TFAP2C,VEGFA,WNT3A
PRKAA1	kinase	1.17e-06	ACKR3,ASTN1,ATF3,BCL2,BTG1,CA2,CAT,CD24,CD302,CDKN1B,CLU,COX4I1,DDIT3,DLGAP2,EGLN3,FGFR2,FKBP5,FN1,HIGD1A,HMGCR,HSPA5,ID2,IGF1,JAK2,LDHA,MATN2,MYLK,NFKBIA,NPEPL1,OCLN,PIAS2,PPP1R3B,PRKAA2,PRKACB,PTPRR,SERPINI1,SLC16A1,SOD2,SYT4,TNS1,TNS3,VCAM1,VEGFA,ZNF462,ZYX
LINC01139	other	1.19e-06	ANGPTL4,ANKRD37,BHLHE40,EGR1,LDHA,MAPK1,PKM,SLC16A3
KL	enzyme	1.36e-06	ATF3,BCL2,CDKN2A,CRYGS,CYP27B1,DDIT3,EGR1,EIF2A,FN1,HSPA5,ICAM1,IGF1,INSR,IRS1,KDR,KL,mir-379 (includes others),MITF,NR4A1,NR4A2,RUNX2,SOD2,TRPV5,VDR,VEGFA,WNT3A
TWIST2	transcription regulator	1.38e-06	BCL11A,BIN1,CAT,CD24,CDH1,CHRDL1,DDIT3,DUSP5,FN1,H19,HOXB9,HSPA5,MGST3,MYCN,PRKAA2,RELA,SNAI1,ZEB1,ZEB2
IRS1	enzyme	1.4e-06	ACACA,ATP5F1A,BMP6,CCN4,CDH1,CDKN2B,CDKN2C,CEBPA,COL4A1,COL4A2,COX7A1,CRABP2,DDIT3,DLK1,EFNB2,EGR1,ESRRA,FASN,FBXO32,FEN1,FOS,GATA3,GCK,HMGCR,HSPB7,ID2,IGF1,INSR,IRS1,KLF4,MMP14,MYOCD,SNAI1,SPARCL1,TNNT1,TPM2,UCP3,VEGFA
SLC40A1	transporter	1.4e-06	ANKRD37,ARRB2,BAK1,BIK,BNIP3,BOK,COX6A2,COX7A1,COX7B,EZH2,FAM162A,FOXRED1,FZD1,GCH1,IGF1,ISCU,ITGAV,MAP2K1,NDUFA10,NDUFA3,NDUFA4,NDUFA4L2,NDUFA5,NDUFAB1,NDUFS1,NDUFS2,NDUFV3,NEO1,NR4A3,PDCD10,PDK1,PGK1,PPIF,SOD2,STX2,UQCRC2,UQCRFS1,WDR35
RPTOR	other	1.87e-06	ACACA,ACADL,ACADM,ACP5,BCL2,BCL3,CCND2,CDH1,CDK6,CGN,COX4I1,DHCR7,DHH,EBP,EGLN1,ENO1,FASN,FDFT1,GHITM,GPI,HIGD1A,HK2,HMGCR,HMGCS1,HSD17B1,IDI1,IRS1,JAK2,LDHA,LY75,MSMO1,OSCAR,PIAS2,PKM,PPP1R3B,RUNX2,SNAI1,SOX9,TPI1,UCP3
MSTN	growth factor	1.96e-06	ACP5,ADAM12,ADAMTS4,ADRA2A,ALDH1L1,ALPL,ANGPTL4,ARHGAP22,ARSI,CALB2,CDK6,CEBPA,CNN1,COCH,CXCL1,DACT1,DSE,ENC1,FBXO32,FN1,FOS,GDF11,H4C3,HAMP,HUNK,IGF1,IGF2,IRS1,KCNH1,KLF10,LAMC2,MYOCD,NREP,RUNX2,SEMA3C,SERPINE2,SERPINH1,SFRP1,SIK1,SOX4,VEGFA
GNAQ	enzyme	2.22e-06	AQP5,ATF3,BNIP3,BNIP3L,BTG2,CNN1,DLL4,DUSP5,EDN1,EFNB2,EGR1,FOS,FOSL1,GNAQ,HIGD1A,HK2,HSPB8,INSIG1,KLF15,LGR4,MAFF,MAP3K8,NFIA,NFIL3,NPR3,NR4A1,NR4A2,NR4A3,OLR1,PDE10A,PDK1,RNF125,SGK1,SLCO4A1,TGFB2,TGM1,THBD,TNFAIP6,VCAM1,VEGFA
IKZF1	transcription regulator	2.36e-06	ALAS2,ANKFY1,ARHGEF11,BAK1,BCL2,BRCA1,C1QTNF1,CCND2,CDK6,CDKN1B,CRACDL,CSF1,CSF3,DEPP1,DOK4,DUSP5,EIF2AK3,EPSTI1,EXOC3L1,FGFR4,FKBP9,FLT3,FN1,FOS,GAS6-DT,GATA3,HES1,HK2,IGF1,IGLL5,IGSF11,INSR,JADE2,KLF4,LHFPL6,LMO2,MCL1,MMP14,MYO1B,NEAT1,NFKB2,NFKBIZ,NOTCH3,P2RX4,POMC,PPP1R2,PPP1R9A,RAI14,RTP4,RUNX2,RYR1,SASH1,SELL,SERPINH1,SHISAL1,SHROOM3,SLC2A6,SOX9,ST3GAL6,SULF2,TENM3,TNS3,TRAPPC3L
MAFA	transcription regulator	2.38e-06	ADCY2,BCL2,CACNA1E,CACNA1G,CAMK2A,CCK,CCND2,CHRNA4,CSF3,DDIT3,DLK1,EFNA3,EGLN3,FIGN,FLT3,GCKR,GLP1R,GNAL,HRH2,HTR7,ICAM1,ID2,JCHAIN,KCNJ11,LAMC1,MAP2K1,MCL1,MID1,MIF,MYLK,NFATC4,NGF,PLCB2,RADX,SLC8A3,SNX31,TNFRSF19,VEGFA
LIPE	enzyme	2.38e-06	ACADL,ACADM,AMACR,ATF3,BCL2,CA2,CASP8,CD36,CDO1,CEBPA,COL1A2,CP,DDIT3,EDN1,EGR1,FASN,FKBP5,FOS,G0S2,GPR3,GRB10,H3-3B,HSPA5,ID2,MT2A,NR4A1,PDE8A,PER1,PHKG1,PLIN5,PLPP1,PRDX2,PVALB,RUNX2,SCARB2,SUCLA2,TGFB2,UCP3
GATA2-AS1	other	3.03e-06	ABL2,BMP6,BNIP3,BNIP3L,CDKN2A,DLL4,DUSP10,EDN1,ESM1,HK2,KDR,LDHA,NOTCH4,PGK1,WIPI1
TCF7L2	transcription regulator	3.35e-06	ACADL,ACSL3,ADAMTS4,ADD1,APOD,ARHGEF26,ASPA,ASPH,ATP6V1G1,BACE1,BAMBI,BIN1,CARHSP1,CCDC3,CCND2,CD24,CDKN1B,CDKN2A,CDX1,CEBPA,CREB5,CSF3,CSRP1,DDC,EDN1,EGFR,ENC1,EPAS1,FA2H,FBXO32,FGFR2,FH,FN1,FOS,GLP1R,HOXB9,ICOSLG,ID1,ID2,IGFBP2,IL1RAP,IRS1,KAT2B,KCNJ3,LAMC2,LGR6,MAFA,MCAM,MDH1B,MIA,mir-10 (includes others),mir-30 (includes others),mir-548 (includes others),MYRF,PIGA,PIM3,PLEKHA1,PLEKHH1,PPARD,P…
PITX2	transcription regulator	3.35e-06	CACNA1G,CCND2,CDH1,COL1A2,CYP26B1,DACH1,DHRS7B,EGR1,FMO2,FZD4,GRHPR,HPGD,IRF6,ITGAV,KCNJ11,KCNQ1,LDHA,mir-23 (includes others),NDUFA13,NDUFB3,NDUFB7,NDUFB8,NDUFS2,NDUFS3,NDUFS7,NXN,POMC,PRDX2,SDHC,SNAI1,SOD1,SOD2,TBX1,TRIO,UCP3,UQCRQ,WNT2B,ZEB2
SMAD3	transcription regulator	3.69e-06	ABCG2,ADAM12,ADAMTS5,ADORA1,ALPL,ARHGAP22,BCL2,BMP6,CCND2,CD59,CDH1,CDH5,CDKN2B,CHRDL1,COL1A2,COL2A1,COL4A1,COL4A2,DDIT3,DUSP4,EDN1,EGR1,ESM1,FASN,FBN1,FDFT1,FN1,FOS,GATA3,GLI2,HAMP,HK2,HSP90B1,HSPA5,ICAM1,ID1,ID2,IL15,INPP5D,JUNB,LAMC1,LEFTY2,LPAR1,LUM,MBOAT2,MMP19,MOGAT2,PNMT,POLE4,PPARD,PTPRK,RELA,RPS8,RUNX2,S1PR3,SERPINE2,SLC16A3,SLC25A4,SNAI1,SPARC,TGFB2,TGFB3,TIMP2,TPM2,TPM3,VEGFA,VLDLR,ZEB…
JUN	transcription regulator	3.69e-06	ABCB1,ACP5,AFP,ARTN,ASNS,ATF3,BAK1,BBC3,BCL3,BIRC2,BRCA1,BTG1,CCND2,CDC20,CDH1,CDKN1B,CDKN2A,CFD,CHL1,CLU,COL1A2,CRIP2,CSF1,CSF3,CXCL1,CXCL3,CYCS,DARS1,DMTF1,DUSP1,DUSP5,EDN1,EGFR,EPAS1,FLNC,FN1,FOS,FOSL1,FRZB,FUS,GAP43,GOT1,HES1,HK1,HK2,HMGA1,HNRNPA2B1,HNRNPU,HPGD,ICAM1,ID2,IGF1,IGF2,IGFBP2,ITGAV,ITGB8,JUNB,KDR,LGR5,LPAR1,MAFA,MAPK3,mir-146 (includes others),mir-154 (includes others),mir-548 (in…
IKBKB	kinase	3.81e-06	ACP5,AFP,ATF3,BACE1,BCL2,BIRC2,BRCA1,CALCR,CASP8,CDC25B,CDH1,CLU,CP,CSF1,CXCL1,CXCL2,CXCL3,DCN,EDN1,EGLN1,EGR1,ETS1,EZH2,FASN,FOS,GCH1,HAS1,HK2,ICAM1,IGFBP2,IKBKB,IRF1,JUNB,MT2A,NFKB2,NFKBIA,NGF,NID1,PLD3,PLIN1,PLK1,POU2AF1,PPP2CA,REL,RELA,RGS16,SEMA3C,SERPINE2,SFRP1,SGK1,SMURF1,SNAI1,SOCS1,SOD2,SOD3,STXBP1,TERF2IP,TIMP2,TLR3,TNFAIP3,TNFRSF9,TPM2,TSLP,VCAM1,VEGFA
GRIN3A	ion channel	4.09e-06	APAF1,ARC,BACH2,BMP3,CAMK1D,CD200,DCN,FAT4,FRMPD4,GRB10,IFRD1,INSIG1,ITGA8,KCNA4,KCNH5,KLHDC8A,LRRK2,LUM,MAL2,MTHFD2,ROBO2,SLC4A10,SNCA,STARD4,TAC1,THSD7B,TSPAN2,VLDLR,WIF1,XK,ZNF180
ESRRG	ligand-dependent nuclear receptor	4.11e-06	ACADM,ACTN2,ALDOC,ATP4B,ATP5F1B,ATP5MC3,CDKN1B,CYCS,DLD,DLST,ENO1,ESRRA,FBXO32,FH,HK2,KCNE1,KCNJ11,KCNJ8,KCNQ1,LDHA,MDH1,mir-433,MYBPC3,NDUFS7,OGDHL,PDHB,PKM,SDHB,SDHD,SUCLG1,TPI1,UCP3,VEGFA
SOX2	transcription regulator	4.19e-06	ABCG2,ACKR3,ADAMTS4,ADRA2B,AFAP1L2,AHR,APH1B,ATF3,BHLHE40,BMP6,C1QL1,CALB2,CCN4,CDH1,CDKN1B,CDKN2A,CHST15,COL9A3,CRABP2,CSPP1,CXCL3,DDC,DLX3,DMRTA1,DSP,DUSP1,DUSP4,DUSP5,EGFR,EPB41L2,ETS2,FA2H,FAM107B,FARP1,FGFR4,FOS,FRZB,FUT4,GAB2,GATA3,GCK,GLI2,GOLGA7,H19,HHAT,HOXC4,ID2,IGF1,INAVA,IRF6,IRS1,IRX3,KANK1,KDM3A,KDR,KLF4,KLHDC8A,KRT19,L3MBTL3,LPAR1,LRP4,MACF1,mir-124 (includes others),mir-30 (includ…
KLF15	transcription regulator	4.45e-06	ACADL,ACADM,ACADS,ACAT1,ALPL,APOD,CD36,CLDN15,CXCL3,DDIT4,DECR1,DIO3,FASN,FKBP5,FMO2,FZD4,GCK,HADHB,IRX3,KLF15,LUM,MT2A,NGF,NPHS1,PCCA,PIM1,PLIN5,TNFRSF10D,UCP3,VCAM1
SMAD1	transcription regulator	4.59e-06	ALPL,BTG2,CDKN2B,COCH,COL1A2,COL2A1,COL4A1,CSF1,CXCL2,GFAP,HAMP,ICAM1,ID1,IRF1,RUNX2,SOX9,VCAM1,VEGFA
PERM1	other	4.64e-06	ACADM,ATP5F1B,COQ10B,COX4I1,COX6A1,COX8A,ESRRA,IDH3B,NDUFB8,NDUFS1,NDUFS3,NDUFV1,PDHB,SDHB,UQCRC2
LONP1	peptidase	4.77e-06	ACADS,ACAT1,ASNS,ATP5F1A,ATP5IF1,ATP5PF,CDH1,CLPX,COX8A,DLD,ETFB,HNRNPA2B1,HSPD1,HSPE1,IMMT,MARS1,MTHFD2,NDUFA11,SOD1,SOD2,TIMM23,TPM3,TUFM,UQCRFS1,VDAC1
CIP2A	other	4.88e-06	BCL2,CDKN2B,CORO6,DCN,EGR1,FOS,GPNMB,HK2,LAMA1,LDHB,LRP4,LUM,PDK1,PKM,PTPRB,PXYLP1,RHOC,SERPINE2,SLC16A3,SLC22A4,SLC25A4,SNCA,TUBA4A
EPHA2	kinase	5.41e-06	ATF3,BCL2,CXCL2,DUSP1,EDN1,EGFR,EGR1,FOS,IL18,JUNB,MAPK1,MAPK3,NFKBIZ,NR4A1,SGK1,VCAM1,ZFP36
CEBPA	transcription regulator	6.1e-06	A2M,ABCB1,ACACA,AKR1B1,AKR1C2,AQP5,ARG2,ARL4C,ASL,ASNS,ASS1,BCL2,BIK,BIN1,BTG1,BTG2,CA2,CCND2,CDH1,CDH5,CEBPA,CFD,COL1A2,COX4I1,CRABP2,CSF1,CSF3,CYCS,CYP3A5,DDX21,DHCR7,DLX3,EFNB2,FASN,FOS,FZD1,G0S2,GAS1,GCH1,HAMP,HDAC4,HMGA1,HMGCR,HPGD,HSD11B1,HSPA5,ICAM1,ICAM2,ID1,ID2,IGF1,INSR,IRF6,IRS1,JCHAIN,JUNB,KDM3A,KLF4,MALT1,mir-181 (includes others),MT2A,MYCN,NF2,NFATC2,NFIL3,NR4A2,OLR1,PAX2,PIK3CD,PLI…
SMARCA4	transcription regulator	6.19e-06	A2M,ABCB1,ABLIM3,AFP,AGR2,AHR,ALDOC,ARL4C,ASNS,ATP2A1,BAK1,BAMBI,BCL2,BEND5,BIN1,BNIP3,BNIP3L,CALB2,CCND2,CDH1,CDKN1B,CDKN2A,CDKN2B,CHEK1,CLPX,CNTN1,CORO6,COTL1,CP,CSF1,CUL4B,CXCL1,CYB5R2,DUSP4,DYNC1H1,ECM2,EGR1,ENO2,EPHA1,EPHA4,ETS2,EVA1A,FGFR2,FKBP5,FMO2,FN1,FOS,GCAT,GPM6A,GSTO1,GYS1,HBB,HDAC4,HK1,HKDC1,HLA-J,HLA-L,HPGD,HS3ST1,ICAM1,ICAM2,IGF1,IRAG2,IRF1,IRF6,ITGAV,KCNJ2,KCNQ3,KDR,KIFC3,LAMC2,L…
OGT	enzyme	7.08e-06	ACADM,ARTN,BTC,CDH1,CDKN1B,COX6C,CSF3,CXCL1,DLST,ELK3,ETFB,FASN,FOS,GAP43,GFAP,GFPT2,GLI2,GNG4,HAMP,HMGA1,IGFBP2,INSR,NDUFA5,NDUFA6,NDUFA8,NDUFA9,NDUFB6,NDUFS1,PDHX,PLK1,PTCH2,RGS16,STC1,SUCLG1,TFPI2,WIF1
ZBTB48	transcription regulator	7.49e-06	ACKR3,CDKN2A,GPNMB,MCF2,MMP15,MSS51,MTFP1,RNU1-1,SNCA,SNORA54,SNORA71D,SNORD3A,TMEM63C,TUBA4A
ASXL2	other	7.61e-06	APOC1,CFD,ENO2,FAM162A,G0S2,HK2,HSD11B1,KLF15,PELI2,PGK1,PLIN1,RAB12,VEGFA
IDH1	enzyme	7.63e-06	ABCG1,CDH1,CFD,DDIT3,EGR1,EIF2AK3,EPAS1,FASN,FN1,HERPUD1,HMGCR,HMGCS1,KDM4C,MAPK10,mir-379 (includes others),NFKBIA,PGK1,PON1,PPP1R15A,RUNX2,SERPINH1,TGFB2,VLDLR,ZEB1,ZEB2
HNRNPH1	other	7.66e-06	ATP5F1A,ATP5PB,ATP5PO,BACE1,CARMIL1,CAT,COQ5,GNG2,NCK1,NDUFA1,NDUFA4,NDUFB3,NDUFV1,NDUFV3,RBX1,SLC4A1,UGT8
STAT5B	transcription regulator	8.64e-06	A2M,ABCG2,AKR1C1,ALAS2,ANKS1B,BCL2,BMF,CA2,CASP2,CASP6,CASP8,CCND2,CD276,CDH1,CDK6,CDO1,CHEK1,COX6A2,COX7A1,CYP26B1,DDC,DDIT3,DUSP1,EGFR,EIF4A2,ELOVL3,FAM89A,FMO2,FOS,G0S2,GAB3,GCK,GCNT2,HAMP,HAO2,HYCC1,IGF1,IRF1,KIF9,KLF9,KRT19,LDHB,LIMD2,LMAN1L,LMO2,MCL1,MORN3,MTMR11,MYCN,NOL3,NR4A2,PDZK1IP1,PIM1,PLTP,PRLR,RAB19,RASD1,RELA,RPA1,RPS14,RPS21,SOCS1,SOX15,SRP9,STAT5B,SYBU,TNNT1,TPM3,TRAF3,TRAF4,ZFP…
MUC1	other	8.9e-06	CAT,CCND2,CD83,CDH1,CDKN1B,CHEK1,CNGB1,COX4I1,CSF1,CYRIB,DDIT3,DNAJB9,EGFR,EGLN3,FASN,HSPA5,IKBKB,LDHA,MT1H,MYCN,NFKBIA,NOTCH2,PNP,PXDN,RELA,SCARA3,SERBP1,SILC1,SNAI1,SOD1,SOD2,TIMP2,TOMM20,TRPM8,TRPV5,TRPV6,TSPAN2,WNT3A
SORL1	transporter	9.29e-06	ADAM12,ADCYAP1R1,CACHD1,COL18A1,COL1A2,COL2A1,COL4A1,CORT,DCN,EPHA1,EPHA4,F10,FGFR2,FN1,FOS,FZD4,ICAM1,ITGA8,ITGAV,KCNJ10,KREMEN1,LAMC1,LRP2,MDK,MIA,NDP,NGF,NID1,NPR1,NXPH3,PACS1,PDGFC,PLSCR4,PLTP,ROR2,SEMA3F,SFRP1,TAC3,TNFRSF10A,VEGFA,VIPR2
SCAP	other	9.65e-06	AACS,ACACA,ALDOC,ASNS,ATF3,CDH1,DDIT3,DHCR7,DLK1,ELOVL5,FASN,FDFT1,HAMP,HMGCR,HMGCS1,HSD17B1,ID1,IDI1,INSIG1,MSMO1,MT2A,MTHFD2,OLR1,PDK1,PON1,SCD,SMAD2,STARD4
FOS	transcription regulator	9.75e-06	ABCB1,ACACA,ACP5,ADAM12,ANK3,ASL,ATF3,BCL2,BLMH,BRCA1,CA2,CAT,CDH1,CFD,CLU,CMTM4,COL18A1,CRABP1,CRABP2,CSF3,CTH,CXCL3,CYCS,DAPK2,EDN1,EGR1,ELOVL3,EMB,ENO1,EPAS1,ESM1,FASN,FBN1,FLRT2,FN1,FOS,FOSL1,FRZB,FSTL1,GAS1,GBA1,GIT2,HAMP,HAS1,HBA2,HK2,HPGD,HSP90B1,HSPA5,HSPB8,ICAM1,JUNB,KIRREL3,KRT8,LDHA,LY6K,MACF1,MAOA,MAPK6,MCL1,mir-124 (includes others),MT2A,NAMPT,NBPF1,NDUFS7,NEAT1,NFIL3,NFKB2,NGF,NOTCH…
ZFAS1	other	9.87e-06	CDH1,COL4A1,FASN,FN1,mir-10 (includes others),MMP14,SCD,ZEB1,ZEB2
CD44	other	1.02e-05	ABCB1,ABCG2,ACKR3,ALDOC,BCL2,BIRC2,CCND2,CD36,CDH1,CDH5,CDKN1B,CLU,COL18A1,CRABP2,CX3CR1,DDIT3,ENO1,ENO2,EPHA4,FASN,FGFR4,FKBP5,FN1,HK1,ITGAV,ITGBL1,KCTD10,KLF4,KREMEN1,LAMC1,MBNL3,MCL1,mir-10 (includes others),mir-23 (includes others),MMP14,MYO1B,NFKB2,NR1D1,PDCD4,PDK1,PFKFB3,PFKFB4,PGK1,PKM,PPBP,RELA,SELL,SNAI1,STAC3,TPM2,VCAM1,VEGFA,WBP2,ZEB1,ZYX
F2R	G-protein coupled receptor	1.18e-05	ANGPT2,BIRC2,CD24,CDH1,CXCL3,DSP,DUSP1,EGR1,FGFR2,FN1,FOS,GNA12,HAMP,ICAM1,KDR,KRT19,KRT8,LDHB,MCAM,MIF,MYOCD,NR4A1,TEK,TFPI2,TGFB2,TNFAIP3,VCAM1,VEGFA
MMP11	peptidase	1.18e-05	ACACA,ATP5F1B,CD36,COX5B,HSPD1,HSPE1,LDHA,LDHB,NDUFB5,PSMB1,SLC16A1,SLC16A3
NGF	growth factor	1.24e-05	ARC,ATF3,BAMBI,BBC3,BCL2,BTG2,C1QL1,CD83,CDH1,CDKN1B,CDKN2A,DUSP1,DUSP4,DUSP8,EGFR,EGLN3,EGR1,EPAS1,EPHA4,ERRFI1,FOS,FOSL1,GAP43,GCH1,HAMP,ID1,IER2,IFRD1,IGF2,JUNB,KLF4,MAP3K11,MCL1,mir-124 (includes others),MYCN,NAA15,NKD1,NR4A1,PLK3,PMCH,PNMT,PPP2R2B,RELA,SHC1,SHTN1,SMIM3,SOD1,SORT1,STMN4,TAC1,TRIO,TXN,UNC5C,VEGFA,WNT4,ZFP36
CREM	transcription regulator	1.41e-05	ARC,ATF3,BCL2,BHLHE40,BTG2,CCND2,CRABP2,CSRNP1,DUSP1,DUSP4,EGR1,ERRFI1,FOS,HMGCR,HMGCS1,IDI1,JUNB,LDHC,MCL1,MIDN,MNS1,MSMO1,NFIL3,NFKBID,NR4A1,NR4A2,PER1,PGK1,PPP1R15A,SERTAD1,SIK1,SLC16A1,SPATA20,SPTY2D1,TAC1,TIPARP,TSHR,VEGFA
FOXM1	transcription regulator	1.43e-05	CAT,CCND2,CD276,CDC20,CDC25B,CDH1,CDKN1B,CDKN2A,CDKN2C,CKS2,CSF1,EZH2,FN1,FOS,FUT4,FZD1,GATA3,GLB1,GTSE1,H2BC8,IGF1,IKBKB,IRF3,ITGAV,KDR,LDHA,MYCN,MYOCD,NFKB2,PGK1,PLK1,PRC1,PRDX2,PTCH2,RELA,RMI1,SFRP1,SNAI1,SOD2,VEGFA,ZEB1,ZEB2
NUPR1	transcription regulator	1.47e-05	ABL2,ADGRL3,ALDOC,ALOXE3,ANK3,ANP32A,ANP32E,ARHGEF26,ATF3,BNIP3,BRCA1,BTG1,C8orf58,CARMIL1,CASP2,CASTOR2,CDC23,CDKN1B,COL1A2,CREB5,CTPS2,CXCL3,DAGLA,DDIT3,DUSP5,DUSP8,EGLN1,ENO2,ESPL1,ETS1,ETV6,FAM111B,FAM162A,FIRRM,GAB2,GCH1,GCNT2,GTSE1,H3C1,H3C13,HILPDA,HIVEP3,HK2,HLTF,HNRNPA2B1,ING2,JADE2,KDM3A,KIFC1,KLF4,MEGF9,MT1X,NCKIPSD,NEMP1,NFIL3,NR1D1,OSER1,PDK1,PEX12,PFKFB3,PFKFB4,PHTF1,PIM1,PLEKHM3,PL…
AMBRA1	other	1.48e-05	ADAMTS9,CCND2,CHEK1,COL18A1,COL4A1,COL4A2,COL9A2,COL9A3,FN1,ITGA8,ITGB7,LOXL1,MMP14,MMP15,SNAI1,TGFB2,TGFB3
TNFSF13B	cytokine	1.59e-05	ADAMTS12,ARG2,ASS1,BAK1,BCL2,CCND2,CD24,CD83,CELSR2,DUSP5,FLT3,FOSL1,GCNT2,GPR55,HLA-DOA,HPGD,ICAM1,ICOSLG,ID1,IL15,MALT1,MCL1,NAMPT,NFKB2,NR4A2,PLK1,POU2AF1,PRKG1,RFFL,SELL,SNCA,SOX11,TNFAIP6,TNFRSF8,UNC5C,VDR
DIO3	enzyme	1.65e-05	ABCB1,ADAMTS16,ADAMTS5,ADCYAP1R1,ART3,BIK,CFH,CTTNBP2,DHH,EPAS1,ESYT3,F5,FGF11,GCK,HSD17B1,ITIH3,KCNH1,KCNJ10,KCNJ11,KCNJ3,KLF9,LZTS1,MAMDC2,MCF2,NAGS,NPR1,NRGN,PLK1,PLS1,PNMT,PRLR,PTPRR,SERPINE2,SHISAL1,SLC27A6,SPATA21,STC1,TBC1D30,TBX1,VCAM1
SIRT1	transcription regulator	1.77e-05	ABCB1,ABCG1,ACADL,ACADM,ACAP1,ADAMTS5,AFP,APOC1,ARNT2,ATG101,BBC3,BCL2,BCLAF1,BNIP3,CAT,CCND2,CD36,CD83,CDH1,CDKN1B,CDKN2A,CDKN2B,CDKN2C,CNR1,COL2A1,COX4I1,CYCS,DDIT3,DHX58,EIF2A,EIF2AK3,ENO1,EPAS1,EPM2AIP1,ERO1A,ESRRA,FASN,FBXO32,FN1,GCK,GPAT4,HIVEP3,HK2,HMGCR,HSPA5,ICAM1,ID1,IGF1,JCHAIN,KALRN,KCNA1,KDM5B,KIF5C,LDHA,MAOA,MCL1,NDUFA5,NF1,NFKBIE,NR1D1,NTRK2,P3H3,PER1,PLAGL2,PLEKHA6,RELA,RGS16,RTP4…
TP63	transcription regulator	1.84e-05	ABCB1,ADAMTS9,AGR2,AHR,ALOXE3,APAF1,BBC3,BCL3,BDKRB2,BHLHE40,BMP3,BOK,BRCA1,CAD,CAVIN2,CCND2,CCNT1,CCNT2,CDH1,CDK6,CDKN1B,CDKN2B,CEBPA,CGN,CKS2,COL17A1,COL4A1,COL4A2,COL9A2,CYP26B1,DCN,DDIT4,DOK1,DUSP10,EDN1,EGFR,EGR1,FASN,FBN1,FGF11,FGFR2,FJX1,FLOT2,FN1,FOS,FOSL1,FOXD4L3,FSTL1,GLB1L2,GPNMB,HBP1,HES1,HK2,HOXC4,HSBP1,ICAM1,ID1,IGFBP2,IL1RAP,INSR,IRF5,IRF6,ITGB8,JUNB,KLF4,KLHL24,KRT3,KRT81,LAMC2,LR…
SBDS	other	1.85e-05	AKR1C1,AKR1C2,CRABP1,CTH,DDIT3,DERL3,EGR1,FA2H,FBXL16,FBXO32,FOS,GABBR2,GABRE,GAP43,HOXC10,HSPA5,ID1,LGR5,MAFF,MAOA,MT2A,PCDHB2,PPP1R15A,SORCS1,TERF2IP
ETNPPL	enzyme	2.02e-05	ACADM,ACSL3,ACSM5,EBP,HMGCS1,HPGD,HSD11B1,IAH1,IDI1,INSIG1,MSMO1,PCYT2,PLD3,PLTP,PON1,PPARD,SDR42E1
DSCAM	other	2.1e-05	CEBPA,CNTN1,EFNA3,ELMO1,FOXJ1,GABBR2,IRS1,JAK2,KCNJ2,KCNK6,KLF4,KLF9,NOTCH3,NPAS3,NREP,NTN4,NTRK2,PAX2,PRKCH,ROBO2,ROR2,SFRP1,SHANK2,TAC1,TAL1,TUBA4A
IDH2	enzyme	2.17e-05	BTG2,CDH1,CEBPA,EGR1,EIF1,FN1,HINT1,LDHA,NDUFA4,PEBP1,PKM,RAN,SOX4,SRSF3,TAP2,TGFB2,ZEB1,ZEB2
KDM8	enzyme	2.19e-05	ACACA,ACP5,AMACR,CD24,EGFR,ENO1,ENO2,EZH2,FASN,FH,GGT1,HERPUD1,HK2,ID1,LDHA,LUZP2,MCM4,PDHB,PDK1,PKM,SOX9,VEGFA
EPO	cytokine	2.24e-05	ALAS2,ANGPT2,ATP5F1A,BCL2,BCL3,BNIP3L,BTG1,CA2,CCND2,CD36,CDKN1B,DDIT3,EDN1,EGR1,ETF1,FBXL18,FOS,GATA3,GBA1,HAMP,HBA2,HBB,ID1,ID2,IDE,IGF2,IL18,JUNB,KAT2B,KLHL24,MCL1,MID1IP1,mir-146 (includes others),mir-154 (includes others),NACA,NDUFB8,NFKBIA,NPM1,PDCD4,PIM1,PLCB2,PODXL,PTPRB,RCC2,RELA,RPL7,RPS3A,SDHB,SDHC,SLC1A2,SLC44A2,SLC4A1,SOCS1,SOD1,SON,TAL1,TFAP2C,TPI1,TSC22D3,TSN,TUBB1,VEGFA,ZNF711
APC	enzyme	2.25e-05	BTC,CCK,CCND2,CDH1,CDK6,CLU,CTH,DDIT3,DDIT4,EDN1,EGFR,FBXO32,FH,FOXJ1,GLI2,HADHB,HAMP,HES1,HES7,HK2,HYCC1,ICAM1,ID1,ID2,IGF1,KLF4,LGR5,MAML1,mir-10 (includes others),mir-181 (includes others),mir-210,mir-379 (includes others),NOTCH2,NRG1,OCLN,PPARD,SDHB,SGK1,SNAI1,SOX9,SUCLG1,TNFRSF19,UBC,VEGFA,ZEB1,ZMAT4
SIX2	transcription regulator	2.28e-05	BBC3,CACNA1A,CAMK1D,CDKN1B,DLK1,ENO2,FEN1,GCK,HSPD1,ICA1,MAP3K8,MAPK10,MCM4,MLXIPL,PGK1,POLE3,POLE4,RNASEH2C,SIX2,TPI1
EGR1	transcription regulator	2.36e-05	ABCB1,ARC,ATF3,BACE1,CASP6,CASP8,CCND2,CDC20,CDH1,CLU,COL1A2,COL2A1,CSF1,DUSP4,EGFR,EGR1,ENPEP,EZH2,FN1,FOSL1,HMGCR,HPGD,ICAM1,ID1,IGF2,JUNB,MMP14,NR4A1,PDGFC,PF4,PNMT,PNPLA2,PTPN1,SGK1,SLC12A2,SLC12A5,SNAI1,SOCS1,SOD1,SOD2,SV2C,VCAM1,VEGFA,WNT4
IL15	cytokine	2.69e-05	ACADS,AHR,ALDOC,BAMBI,BBC3,BCL2,BTG1,CAMK2G,CCND2,CD59,CD83,CDH1,CDK6,CDKN1B,CDKN2A,CDKN2B,CKS2,CLNK,COX6C,CSF1,CSF3,CX3CR1,CYP27B1,DARS2,DDT,DUSP5,EBP,EDN1,EGLN1,ELK3,ENO1,ENO2,ETS1,GABARAPL2,GATA3,GPI,HK1,HK2,HNRNPA2B1,HSPE1,ICAM2,IL15,IL1RAP,IRF1,ITGB7,JUNB,LAT,LDHA,MAP2K1,MAPK1,MAPK3,MCL1,MIF,mir-142 (includes others),MT1H,NAGA,NFIL3,NFKBIA,NHLH2,PDCD4,PDK1,PFKFB3,PGK1,PIK3R2,PIM1,PKM,PMCH,PN…
JAG1	growth factor	2.76e-05	APOD,CCND2,CDKN2B,DUSP1,DUSP10,DUSP2,DUSP5,DUSP8,GLI2,HES1,HEYL,ITGAV,LAMC2,MAOA,NOTCH4,PTPRK,RUNX2,SNAI1,TGFB2,TGFB3,WNT3,WNT4
TBX3	transcription regulator	2.79e-05	ADAMTS5,ADAMTS9,AK5,ASS1,CAMK1D,CCND2,CD36,CDC20,CDC25B,CDH1,CDKN2A,CHEK1,CKS2,CSNK1G1,DCN,DUSP10,EDN1,EGR1,ESPL1,FLNC,FOSL1,GJC1,GNG11,GNG2,GUCY1A2,ID1,IRS1,JDP2,KCNJ3,KCNJ8,LPAR1,MMP14,MYLK,PDE7B,PLK1,PRC1,QPRT,ROBO1,RUNX2,SERPINF1,SLC4A3,SNAI1,ST3GAL6,TGFB2,UBE2C,VDR,ZEB2
ADCYAP1	other	2.81e-05	ACAT1,ADCYAP1R1,AGTR2,AMACR,ATRN,AZIN1,BASP1,BCL2,BMP6,BTG2,DCDC2,DLL3,DNMT3A,EFHC1,EGR1,EMB,FGFR2,FOS,GAP43,GAS1,GATA3,GFAP,HK1,IRF1,IRF3,KRT8,LAMA1,LUM,MAPK4,MCAM,NFATC2,NFKBIA,NHLH2,NPR3,NTRK2,PDE10A,PNMT,POMC,PPP1R3B,PTPRR,RELA,SERPINE2,SERPINF1,SEZ6L,SLC1A2,SPARC,TENM2,TGFB2,TICAM1,TUBB2B
MAP2K1	kinase	2.92e-05	ABCB1,AHR,ALDH1L1,ASGR2,ATF3,BCL2,BIRC2,BRCA1,CDH5,CDKN1B,CDKN2A,CDKN2B,CEBPA,COL1A2,DAB2,DUSP1,DUSP5,EGR1,ENO1,ENO2,ERRFI1,FASN,FOS,FOSL1,GLI2,GPRC5B,HSPA5,IL13RA2,IRS1,MITF,MMP14,MYCN,NDUFA13,NDUFS1,NDUFS3,NFKBIA,PIM1,RUNX2,SERPINE2,SLC20A1,SMAD2,SOX9,TFPI2,THBD,TM4SF1,TNFRSF10A,TREM2,UBC,VEGFA
CD38	enzyme	2.92e-05	ALDOC,ASNS,ASS1,BNIP3,BNIP3L,CAT,CCND2,CISD1,CRIP1,EGLN1,EGLN3,ENDOG,ERO1A,FAM162A,FN1,GBE1,GCAT,HIGD1A,ICAM1,ITGB7,JCHAIN,LRRC8C,MANF,MYADM,NDUFV3,NFIL3,PCP4,PDK1,PIM1,PKM,PSAT1,RASGRP2,SELL,SEMA4A,SLC16A3,SOCS1,SOD2,TPI1,VCAM1
NRG2	growth factor	2.94e-05	BAK1,BCL2,BIN1,BNIP3,EDN1,EGFR,EGR1,HES1,HK2,IER2,IGF2,IRF3,JUNB,MCL1,NR4A1,NR4A3,PAFAH1B1,PHKG1,TOB2,VEGFA
VDR	transcription regulator	2.96e-05	ABCD4,ACAA1,ACACA,AGR2,ANGPT2,BCL2,BRCA1,CCND2,CD36,CDC20,CDH1,CLCN7,COL4A1,COL4A2,CSF1,CYP27B1,DOK1,EDN1,EGFR,EGR1,ELOVL3,EZH2,FASN,FBXO32,FEN1,GATA3,HK2,ICAM1,ID1,IL18,IMMT,ITGB7,KL,KLK5,MEG3,NDUFV2,NGF,NPHS1,OCLN,PNPLA2,PODXL,PRC1,RAPGEF1,RELA,RUNX2,SCP2,SOCS1,TGFB2,THBD,TMPRSS2,TRPV5,TRPV6,TSLP,TXN,UCP3,VDR,VEGFA,ZYX
SPOP	other	3.16e-05	BHLHE40,BTG1,CDH1,DHCR7,DUSP1,DUSP5,EIF1,FDFT1,HMGA1,ID2,JUNB,MAFF,MCL1,MIF,NDUFA4,NDUFB11,NDUFS5,NDUFV2,NFKBIA,NR4A2,PNRC1,RNF19B,SERBP1,SGK1,SLC2A6,TAF7,TDP1,TNFAIP3,TNFRSF9,UQCRH,VAPA,ZFP36
SUZ12	enzyme	3.25e-05	ABL2,ACKR3,ANXA8,CALB2,CBX6,CDH1,CDKN1B,CDKN2A,CNR1,DMRTA2,EML4,EPHA1,FBXO32,FGF17,H19,INSIG1,IQCD,IRX3,IVNS1ABP,KCNA1,KDM5B,KLF4,LAMC2,MGAT4B,NKD1,PPP2R2B,RAN,SLC25A3,SNAI1,SNX19,SRP9,TNS3,WNT3A
ANGPT1	growth factor	3.4e-05	ADAMTS4,ADAMTS5,ADAMTS9,ANGPT2,BCL2,CDH5,CDKN2A,DLL4,DUSP1,DUSP4,DUSP5,EFNB2,ICAM1,TEK,VCAM1,VEGFA
MAPK14	kinase	3.54e-05	ACP5,ATF3,BACE1,BCL2,BTG2,CAT,CD36,CD83,CDH1,CDKN2A,CXCL1,CXCL2,CXCL3,DAB2,DNMT3A,DUSP1,EGFR,FASN,FN1,FOS,HMGCR,HTR7,ICAM1,IGF2,IL13RA2,IL18,ITGB8,JUNB,KDR,PSEN1,RUNX2,SGK1,SHC1,SIGIRR,SOD1,SOD2,SOX9,TIMP2,TNN,TPM2,TPM3,TXN,VCAM1,VDR,VEGFA,WIF1,ZFP36
SPP1	cytokine	3.6e-05	ABCG2,ACP5,APAF1,BCL2,BRCA1,CA2,CASP8,CDC20,CDH1,CIPC,COL1A2,COX7A2L,CXCL1,CXCL2,CXCL3,DHCR7,DSP,EGFR,ETS2,FGFR2,FN1,FOS,FOXRED1,GFAP,HMGCR,HOMER2,ICAM1,IGF1,INSIG1,ITGAV,KRT19,MMP14,MTA1,NDUFA9,NDUFB9,NDUFS4,NDUFS7,NDUFV1,OCLN,PDXDC2P,PIK3C2B,PIK3CD,PIK3R2,RUNX2,SERPINF1,SLC7A11,SNAI1,SOX9,SPARCL1,UQCRC2,VEGFA,ZNF672
RCN3	other	3.66e-05	ATF3,BOK,CDKN2C,CLU,DDIT3,FAU,HSPA5,KCNJ10,NTRK2,RPL27,RPL31,RPL8,RPL9,RPS12,RPS14,RPS18,RPS8
CD40LG	cytokine	3.74e-05	A4GALT,ACY1,AHR,APRT,ATF3,BAK1,BCL2,BIRC2,BNIP3,BTG1,CA2,CD1C,CD83,CDC25B,CDK6,CDKN1B,CLU,CSF1,CXCL1,CXCL2,DECR1,DUSP1,DUSP2,DUSP4,DUSP5,EGFR,EGR1,EIF2A,FFAR4,FOS,G0S2,GCH1,HK2,HLA-DQA2,ICAM1,ICOSLG,ID2,IL15,IL1RAP,IPO8,IRF1,ITGB7,JAK2,JUNB,MAP2K3,MAPK4,MARCKSL1,MCL1,MIF,MMP14,MT1H,MT2A,NAMPT,NFKB2,NFKBIA,NFKBIE,NR4A3,PAWR,PIM1,PTPN1,REL,RELA,SELL,SOCS1,SOD2,SWAP70,TAP2,TICAM1,TNFAIP3,TNFAIP6,TRA…
WT1	transcription regulator	3.83e-05	APRT,ARL2,ASNS,ATP5ME,BAK1,BCL2,BTG2,CDH1,CDKN2C,COL4A1,CSF1,CUL4B,CXCL3,EGFR,EGR1,ENO2,ETFA,ETS1,FDFT1,GRB10,HAMP,HSP90B1,IDI1,IGF1,IGF2,IL1RAP,INSR,JUNB,KLF4,MAPRE2,MCL1,MMP14,MT1X,MYCN,NCSTN,NOTCH3,NPHS1,NR4A2,NTRK2,PAX2,PDE8A,PODXL,PTPN9,SLC15A2,SLC20A1,SOX9,TGFB3,TM4SF1,VDR,VEGFA,VLDLR,WNT4,YARS1
RXRA	ligand-dependent nuclear receptor	3.9e-05	ABCB1,ABCB4,ABCG1,ABCG2,ACACA,ACADM,ACSL3,AKR1C1,ARG2,ARL4C,ASNS,BRCA1,CACNA1A,CAMK1D,CAT,CD36,CDK6,CDKN2A,CDO1,CEBPA,CLMN,CLU,CRABP2,CXCL1,CXCL2,CYP27B1,CYP3A5,DLK1,ETF1,FASN,FLT3,FOS,FSTL1,GCK,GHRHR,HADHB,HES7,IGF1,IL1RAPL2,INSIG1,JMJD6,KLF9,MARCO,MID1IP1,MLXIPL,MYCN,MYO1E,NEO1,NR1D1,NRGN,OLR1,PLIN1,PLTP,PNMT,POLG2,PPARD,PPP1R15A,PPP1R15B,PURG,RAMP2,RHOJ,RNASEL,SLC12A9,SLC6A8,SNRPD3,TACSTD2,TEA…
TCF3	transcription regulator	3.9e-05	ARHGEF18,ARSA,ASF1B,ATF3,BACH2,BIK,CA2,CASP6,CCND2,CDC20,CDC25B,CDH1,CDH5,CDK6,CDKN2A,CDKN2B,CDKN2C,CKS2,DGKE,ETS1,ETS2,FGFR2,FLT3,GATA3,HS3ST1,HSD11B1,HSP90B1,ID1,ID2,IGLL5,IRF1,ITGB7,JDP2,KLF4,KLF7,LDHA,LDLRAD4,LMO2,MANF,MFSD13A,MORF4L2,MSMO1,MYCN,NFIL3,NFKBIE,NOTCH3,NR4A3,NTRK2,PARP8,PGK1,PLAC8,POLE4,POU2AF1,PRC1,PRDX2,PSAP,RAB33A,RASGRP2,RGS16,RPS3A,SELL,SEMA3F,SEMA4A,SLC12A2,SNAI1,SOCS1,STK1…
ARHGAP31	other	4.1e-05	ARHGEF18,CDH1,FN1,GDF11,ID2,MMP28,OCLN,PKP1,SNAI1,SPARC,TGFB2,TGFB3,ZEB2
ASXL1	transcription regulator	4.17e-05	APOC1,CFD,ENO2,FAM162A,G0S2,HK2,HSD11B1,KLF15,PDCD4,PELI2,PGK1,PLIN1,RAB12,RPL22,VEGFA
CST5	other	4.27e-05	AGO1,AKR1C2,ANK3,AP1M2,ARF6,CAMK2G,CDH1,CEBPZ,CNOT8,COPS8,DDT,DDX21,DECR1,DSP,EEF1D,ELK3,ESRRA,EVA1C,FBXO2,FER,GALNT5,GNL3,HNRNPA2B1,HNRNPU,KDM5B,LAMC1,LIMD2,MAL2,MALT1,MYO10,NCBP1,NDUFB1,NDUFB7,NF2,NHP2,NUP188,PCBP1,PCMT1,PRDX2,PRKACB,RSL1D1,RUNX2,SLC7A11,SMAD2,SNX30,SOX4,SRSF9,SUPV3L1,TESC,TOMM22,TXN,UTP18,VDAC1,VTI1A,WDR77
ID3	transcription regulator	4.28e-05	APAF1,BCL2,BCL3,BRCA1,BTG2,CCND2,CCR10,CD83,CDC25B,CDKN1B,CDKN2A,CDKN2C,CSF1,CXCL1,DUSP1,DUSP10,DUSP4,ETS2,GNL3,HOMER2,ICAM1,ICOSLG,IGLL5,IKZF4,IRF5,IRF6,JAK2,JDP2,KLF7,LMO2,NR4A1,NR4A3,PAWR,PIK3C2B,PIK3R5,POLQ,PTPN14,REL,SELL,SOX4,TRAF3,TRAF4,VANGL2,VCAM1,ZBTB16
WNT5A	growth factor	4.3e-05	ABCB1,ADGRL3,AKR1C1,BCL2,BIN1,BMP3,BMP6,BTC,BTG2,CCK,CD36,CDH1,CDK6,COL17A1,COL2A1,COX7C,CSF3,CXCL1,CYB5R2,DAB2,EGFR,EPHA4,FAM234B,FN1,GCNT2,ID2,IKBKB,IL15,IRF1,ITGB7,LAT,LRCH2,MAP3K11,MGAT4B,MMP14,NFATC2,PRLR,PTPN1,ROR2,RUNDC3B,RUNX2,SNAI1,SPARC,STC1,TLR3,TLR5,VEGFA,ZEB2
MKNK1	kinase	4.32e-05	ADAMTSL3,ANGPTL4,ANK2,CAMK2A,CDH5,CFH,CLU,CP,CTH,EEF1D,EGR1,EPB41L2,ETS1,FOS,GAP43,GNAQ,HSPA4L,ID2,IFRD1,LAMC1,MAPK1,MAPRE2,NEAT1,NR4A3,NREP,NRXN1,NUP210,PAFAH1B1,PDK1,PLTP,RAB3A,SERPINH1,SFRP1,SMAD2,SNAP91,SPARC,SPARCL1,STRN4,STXBP1,TBC1D30
TGFB3	growth factor	4.35e-05	ADAM12,BCL2,BHLHE40,CD59,CDH1,CDKN1B,CDKN2B,COL1A2,COL2A1,EEF1D,ETS1,FN1,FOS,GATA3,ITGAV,MICAL2,MYO10,OCLN,PALLD,PLK1,S1PR3,SCD,SERPINE2,SMAD2,SNAI1,SOX9,TGFB3,TNS1,TSPAN13,TSPAN2,VEGFA,ZEB2
NAMPT	cytokine	4.38e-05	COX4I1,COX6C,COX7A2,COX7A2L,CXCL1,DHRS7B,DLD,ETFB,FASN,FN1,HMGCR,HPGD,ID1,IDH3B,LGR5,MITF,NAMPT,NDUFA12,NDUFA4,NDUFA9,NDUFB3,SCD,SDHB,TGFB2,UQCRFS1,UQCRQ,WNT3,ZEB1
KLF4	transcription regulator	4.39e-05	ALPL,CCND2,CDH1,CDKN1B,CDKN2B,CEBPA,CHST15,COL1A2,CRABP2,CXCL3,DLL4,DLX3,DSP,DUSP1,DUSP4,DUSP5,FARP1,FGFR2,FN1,FRZB,GLI2,GPA33,HES1,HPS5,IL15,IRF6,IRS1,IRX3,ITGAD,KDR,KLF4,KLHL24,KRT19,LAMA1,LGR5,MACF1,MRPS18B,MRPS7,MXI1,MYOCD,NEAT1,NF1,NF2,NOTCH4,PAX2,POLE4,PPP2CA,PRKG1,RBX1,RUNX2,SEMA3F,SERPINH1,SOCS1,SOD2,SOD3,TEK,TGFB2,TGFB3,TGM1,THBD,TNFRSF19,VCAM1,VEGFA,WLS,WNT3,ZC3H12A
HNF1B	transcription regulator	4.4e-05	AFP,AGR2,AMBP,ARG2,B3GALT5,BHLHE40,CA2,CDC42EP1,CDH1,CXCL1,DUSP1,EXT1,FHOD3,FN1,FZD1,GPR160,GTF3C6,ID1,LUM,MAP4,NFKBID,OCLN,PDE4C,PDZK1IP1,PLEK2,PODXL,RASSF7,S100A3,SCNN1G,SEMA3C,SERPINH1,SGK2,SLC5A1,SNAI1,SORT1,SPARC,SULF1,TACSTD2,ZEB2
JUNB	transcription regulator	4.5e-05	ATF3,BCL3,CDC20,CDKN1B,CFD,CLU,COL1A2,CSF3,CXCL3,DARS1,DMTF1,DUSP1,EPAS1,FASN,FN1,FOSL1,HAMP,HES1,HK2,HPGD,ID2,ITGAV,JUNB,LPAR1,NAMPT,NFKB2,PIM1,PLIN1,PNPLA2,POMC,RUNX2,SERP1,SGK1,SNAI1,SWAP70,TGFB2,TNFRSF8
MED1	transcription regulator	4.61e-05	ACACA,AMBP,ANKRD37,ATP10D,BCL11A,BCL3,BHLHE40,CCND2,CDC20,CEBPA,CFD,CREB5,DCHS2,ELK3,FASN,FKBP5,GAP43,GCK,GFPT2,HECW2,HILPDA,HPRT1,ICAM2,ID2,IGF1,IGLL5,KLF4,MCL1,MYCN,NAMPT,NF1,NFKBIA,OLR1,PIM1,PLIN1,PLK1,PODXL,POLE4,POU2AF1,PRKCH,PRLR,SCP2,SELL,TMPRSS2,TNNT1,TRPM8,TRPV6,VDAC1,VDR
RBM5	other	4.85e-05	ATP5MC3,BCL2,BTG2,CASP10,CDKN2A,FAF1,GBE1,ICAM1,INSIG1,MCL1,MYO1B,NDUFV2,OSCAR,PIM1,SERPINH1,STAT5B,TNFRSF10D
HBEGF	growth factor	4.91e-05	ANGPTL4,ANKRD37,BCL2,BCL3,BHLHE40,CCND2,CDH1,CYP27B1,EGFR,EGR1,GFAP,GNGT2,HK2,KCNJ10,LDHA,MAPK1,MYLK,MYO1B,NFKBIZ,PDE6A,PKM,ROBO2,SLC16A3,SLC1A2,SOX9,VEGFA,ZEB1
RNF187	enzyme	4.96e-05	AHR,ASB1,ATF3,BHLHE40,BTG2,CASP8,CSNK1G1,CXCL1,DUSP4,ID1,IRF1,KLF4,LMO2,MAN2B1,NFKB2,NHLH2,POLH,RRM2B,SHC1,SOD2,TRAF3,ZFP36,ZFP41
RASSF1	other	5.05e-05	ABCB1,BCL2,BHLHE40,CCND2,CLU,COL4A1,COL4A2,CRABP2,CRIP2,DAB2,DACH1,EFNB2,EGFR,EGR1,FOS,FRMD4B,HES1,KLF10,KLF4,MDK,NOG,RASGEF1A,RNF182,SOX9,TUBB1
HNRNPA2B1	other	5.22e-05	ABCB1,ADORA2B,CD24,CDH1,CP,CRIP1,DCLK1,DSE,EYA4,FN1,GJC1,GPRC5B,H19,HNRNPA2B1,IDS,IGFBP2,LETM2,LPAR1,MFHAS1,NPR3,NTRK3,PDGFC,PITPNC1,PKM,RYR1,S1PR3,SEMA3B,SFI1,SLC1A2,SNAI1,SPAG4,TFPI2,TGFB2,TNS3,WNT4
HSF1	transcription regulator	5.54e-05	ABCB1,ABI3BP,ACACA,ACADL,ATP5PF,BCL2,CCT2,CCT3,CD36,CDH1,CKS2,CLU,COL18A1,COX5B,CSF3,DDIT3,DPT,EGFR,EIF4A2,FASN,FXR1,HNRNPA2B1,HSBP1,HSPA4L,HSPB8,HSPD1,HSPE1,ICAM1,IRS1,JMJD6,LDHA,LRIF1,MCL1,MCM4,MITF,MMP19,NFATC2,PGK1,PNPLA2,RELA,RPL22,SDK2,SEMA3C,SERPINH1,SHC1,SMC3,SYCE1,TEX15,TRAF3,UBC,UCP3,VCAM1,WNT3,ZFAND2A
CYSLTR1	G-protein coupled receptor	5.55e-05	BCL2,CDH1,FOS,HAMP,NFATC2,SOD1
PIK3R1	kinase	5.57e-05	BCL2,CCND2,CD36,CDKN1B,COL1A2,DDIT3,DNAJB9,FOS,GCH1,HSP90B1,HSPA5,ICAM1,LDHA,MAFA,MITF,PDK1,PIK3CD,PIK3R2,PKM,SOD2,TGFB2,TGFB3,VCAM1,VEGFA
PBRM1	other	5.72e-05	ABLIM3,ADAMTS9,ALDOC,CRABP2,CXCL2,GCH1,LAMC2,PDK1,PDLIM4,PLK1,SOX9,TMEM132A,TNFAIP3,TNFRSF9,VEGFA
RYR1	ion channel	5.72e-05	ACADL,ACADM,ACAT1,ATP5F1A,ATP5PD,CD36,COX4I1,DECR1,DLD,ETFA,ETFDH,HADHB,HK1,HK2,PRKAA2
HK2	kinase	5.94e-05	CDH1,CDKN1B,FASN,FN1,MCL1,MLXIPL,NDUFB8,NUDT22,SDHB,SNAI1,UQCRC2,ZEB1,ZEB2
SOX9	transcription regulator	6.03e-05	CELSR2,COL2A1,CYP26B1,DLL4,DLX3,DMBT1,FN1,FOS,FZD7,H19,HES1,HIVEP3,ITGB8,KAT2B,KLF4,MAPK3,MIA,MITF,MMP15,MYLK,NFATC4,RUNX2,S100A3,SDK2,SOX4,SOX9,SRSF5,SULF2,TBX1,TIMP2,UCP3,VEGFA,WIF1,WNT3
POU5F1	transcription regulator	6.07e-05	ACKR3,AFP,AHR,ALDOC,APAF1,BAG4,BAK1,BCL2,BIK,BIRC2,BNIP3,BNIP3L,BRCA1,BTG1,CASP10,CASP2,CASP5,CASP6,CDH1,CHEK1,CHST15,CRABP2,CXCL3,DLX3,DSP,DUSP1,DUSP4,DUSP5,ENO1,FARP1,FRZB,FUT4,GATA3,GCK,GLB1,GLI2,GPI,H19,HK2,HOXC4,IRF6,IRS1,IRX3,KLF4,LDHA,LEFTY2,LOXL1,MACF1,MCL1,mir-124 (includes others),mir-30 (includes others),MYCN,NF2,NFATC4,PDHX,PODXL,POLE4,PPP2CA,PSAP,SNAI1,TFCP2L1,TGFB2,TGFB3,TGM1,TNFRSF…
FAN1	enzyme	6.11e-05	ACADM,ATP5F1A,ECHS1,NDUFA1,NDUFB8,SDHB,UQCRC2
PRNP	other	6.19e-05	ABCB1,AHR,BCL2,CAT,CDKN2A,CSGALNACT1,DAB2,EGFR,EGR1,ETS2,FOS,FOSL1,HSP90B1,HSPA5,ID2,IGF2,IRS1,LDHA,LDHB,MAP2K1,MAPK1,MAPK3,NFKBIA,PIK3R2,RELA,SOD1,SOD3,SOX9
SPEN	transcription regulator	6.27e-05	HES1,RPL14,RPL22,RPL26,RPL27A,RPL34,RPL35A,RPL7,RPL8,RPL9,RPS12,RPS14,RPS16,RPS18,RPS19,RPS21,RPS27A,RPS3A,RPS8
WWTR1	transcription regulator	6.87e-05	AK5,ANGPTL4,CCR10,COL2A1,COL9A2,COL9A3,CSF3,CXCL1,CXCL2,CXCL3,EFNA3,EGFR,FASN,FN1,GATA3,HES1,HMGCR,ICAM1,ID2,IRX3,ITGB8,KDR,KRT8,NF2,NXPH4,OTOGL,OXSM,RUNX2,SKAP1,SOX9,TNFRSF10A,TNFRSF8,TRAPPC5,VCAM1,WDR49,WWTR1-AS1
ISLR	other	7.02e-05	FOS,FSTL1,FZD1,LIMD1,NF2,NRG1,NRG3,PPP1R15A,RASSF7,SLC7A11,SOX11,SPARC,TEAD3,WTIP
SOST	other	7.02e-05	ACACA,ACADS,ACP5,ALPL,CA2,CD36,CEBPA,CYP27B1,FASN,MLXIPL,PLIN1,RUNX2,SOD1,SOD2
NR3C2	ligand-dependent nuclear receptor	7.03e-05	AOAH,APOC1,BCL2,CAT,CD36,CD83,DDC,DDIT4,DUSP4,EDN1,EGR1,ERRFI1,FAT4,FKBP5,FN1,FOSL1,GAS1,ICAM1,ID2,IDH3B,IGF1,JUNB,KCNJ10,KDR,KLF9,MLF1,MT1H,NFIA,NR4A2,NRIP3,NRXN1,PDHB,SEMA3C,SGK1,SV2C,TGFB3,TSC22D3,VCAM1,VEGFA,VLDLR,ZFP36
SHC1	other	7.12e-05	AMZ2P1,BAK1,BCL2,BMF,CDKN1B,CXCL1,EGR1,FOS,HS3ST1,ICAM1,IL13RA2,MAGIX,MAP2K3,PLA2G2D,SCML1,SHC1,SOD2,TEK,THBD,TXN,WNT3A
IL6	cytokine	7.3e-05	A2M,ABCG2,ACP5,ADAMTS4,ADAMTS5,ADORA2B,AFP,AHR,ARC,ARL4C,ATF3,ATP2A1,BACH2,BAK1,BAMBI,BBC3,BCL2,BCL3,BHLHE40,BMP6,BTC,BTG2,C1QL1,CALCR,CCK,CD36,CD83,CDC20,CDH1,CDKN1B,CDKN2A,CDKN2B,CEBPA,CFD,CFH,CHEK1,CLU,COL2A1,COX4I1,CP,CSF1,CX3CR1,CXCL1,DANCR,DCN,DUSP1,EGFR,EGLN3,EGR1,ENO2,EPHA4,ERRFI1,ETS2,EZH2,F13A1,FCGRT,FN1,FOS,FOSL1,GAP43,GATAD2A,GCH1,GFAP,H19,HAMP,HES1,HPGD,HSPA5,ICAM1,ICOSLG,ID1,ID2,IGF…
HMG20A	transcription regulator	7.33e-05	ALDOC,ATF3,CDH1,CHST2,CLU,CSF1,DCN,DHCR7,EDN1,ERRFI1,FASN,FDFT1,GCH1,HMGCR,HMGCS1,LAMA1,MMP14,MYLK,RGS16,RTP4,SEMA3B,SLC12A7,SLC1A2,SNAI1,STARD4,TLR3,VCAM1,VEGFA
PPARA	ligand-dependent nuclear receptor	7.55e-05	ABCB4,ACAA1,ACACA,ACADL,ACADM,ACADS,ACAT1,ALDH9A1,AMBP,ANGPTL4,APAF1,ASL,ASNS,ASS1,ATP5F1B,ATP6V1D,BCL2,BOK,CAT,CCNT1,CD24,CD36,CDKN2A,CDKN2C,CEBPA,CES3,CFH,CNTN1,COX4I1,CTH,CYCS,DECR1,DHCR7,DNAJB9,EDN1,EGLN3,EID1,ELOVL3,ELOVL5,ENDOG,ETFB,FASN,FBXO21,FDFT1,FOS,G0S2,GCK,GPI,H1-2,HADHB,HILPDA,HMGCR,HMGCS1,HPD,HSPA5,IDI1,IGFBP2,IL1RAP,INSIG1,INSIG2,KL,KLF15,ME2,MGST3,mir-10 (includes others),mir-130…
TET2	enzyme	7.58e-05	ADORA2B,AFF3,AKR1C1,AMACR,ASPA,ATF3,BCL3,BHLHE40,BMP6,CA8,CCND2,CDKN2A,CDKN2C,CEBPA,CYP27B1,EBP,EGFR,ERMAP,FCN1,FDX1,FLT3,FN1,FOSL1,GLI2,GRAP2,H3C13,HLTF,HMGCS1,HSD17B1,ID1,IL18,KARS1,LDHA,LHFPL6,LRRC37B,LTO1,MAFF,NF2,NFATC2,NOTCH3,PAX2,PDK1,PXDC1,SLC20A1,SLC4A1,SLC6A8,TGFB2,TGM1,WNT3,WNT4,XYLT1,ZBTB16
HMGB2	transcription regulator	7.75e-05	CASP2,CD36,CEBPA,COL2A1,CSF3,CXCL1,CXCL2,FASN,IRS1,MMP14,NFKB2,NRG1,RUNX2,TGFB3,TUBA4A
IL1A	cytokine	7.93e-05	ACP5,ADAMTS4,ADAMTS5,ADGRF1,ADORA2B,APOD,ASS1,ATF3,BCL2,BCL3,BIRC2,CA2,CD83,CDH1,CSF1,CSF3,CXCL1,CXCL2,CXCL3,DUOX2,FGFR2,FOS,FOSL1,GCH1,HAMP,HSD11B1,HSP90B1,ICAM1,IGF1,IL13RA2,IL18,IRF1,IRF5,ITGAV,JUNB,KCNIP4-IT1,LDHA,MCAM,MMP14,MT2A,NFKBIA,NFKBIZ,NGF,PDZK1IP1,POMC,PXDC1,RELA,RGS16,RHCG,SAA1,SERPINB4,SOD2,SPARC,STXBP1,TAC1,TERF2IP,TICAM1,TNFAIP3,TSLP,VCAM1,ZC3H12A
MMP1	peptidase	7.95e-05	BCL2,BRCA1,CDH1,CDKN2A,FGFR2,FN1,FOS,GFAP,IGF1,KDR,MAP2K1,MTA1,MYOCD,NFKBIA,NGF,NTRK3,PLTP,RUNX2,TEK
HIBCH	enzyme	7.95e-05	BCL3,CASP10,CXCL1,CXCL3,CYB5R2,FOS,GNPNAT1,ICAM1,IRF1,IVD,JUNB,MAP3K8,NFKBIA,PIK3CD,SCP2,SUCLA2,TNFAIP3,TRAF3,TSC1
S100A9	other	8.43e-05	ABCG1,ADAMTS4,ADAMTS5,ALPL,ARL4C,ATF3,BACE1,BCL2,BCL3,BHLHE40,BMF,CDH5,CLEC9A,COX6A2,CP,DDC,DDIT4,FOSL1,HSPA5,ICAM1,IGF1,KLF15,MMP14,NR4A3,NRG1,NTRK3,OCLN,OLR1,PDGFC,PER1,PLK3,RBFOX1,ROBO2,SEMA3B,SGK1,STAC2,TNFRSF9,TUBA8,VCAM1
RBM20	other	8.65e-05	ANK2,ATP5F1A,CACNA1G,CARHSP1,DSP,FHOD3,FNDC3B,HSPD1,LPP,MICU1,MYBPC2,MYOCD,NARS1,NEB,NPM1,NUFIP2,RBFOX1,RC3H1,RPS12,RPS3A,RPS8,RYR1,SOX4,SPARC,SRSF5,SYNCRIP,TGFB2,TUFM
MYCL	transcription regulator	9.06e-05	ATP5F1E,ATP5MG,CAD,CCNT1,CDC20,CENPV,CHD7,COX7A2L,COX7B,DOCK7,FAU,HSPD1,MARS1,NARS1,NDUFS5,OXA1L,RPL17,SAP18,SLC25A4,SLC25A5,SNRPA1,TOMM20,YARS1
S100A8	other	9.27e-05	ABCG1,ADAMTS4,ADAMTS5,ALPL,ARG2,ARL4C,ATF3,BCL2,BCL3,BHLHE40,BIRC2,BMF,CDH5,CLEC9A,COX6A2,CP,DDC,DDIT4,FOSL1,ICAM1,IGF1,KLF15,MMP14,NFKBIA,NR4A3,NRG1,NTRK3,OCLN,OLR1,PDGFC,PER1,PLK3,RBFOX1,ROBO2,SEMA3B,SGK1,SOD2,STAC2,TUBA8,VCAM1
SNAI1	transcription regulator	9.83e-05	BAK1,CCND2,CDC25B,CDH1,CDH5,CGN,COL1A2,COL2A1,FASN,FLNC,FN1,FOS,FOSL1,GFAP,GLI2,HPGD,ID1,KRT8,mir-10 (includes others),MLXIPL,MMP14,MSI1,OCLN,PEBP1,RUNX2,SERPINH1,SLC28A3,SNAI1,SPARC,SPARCL1,THBD,TMOD1,TMOD4,TPM3,VDR,VILL,ZEB1,ZEB2
MAPK7	kinase	9.87e-05	AACS,ACACA,ALDOC,CDKN1B,DHCR7,DUSP1,EDN1,FASN,HMGCS1,ID1,IDI1,INSIG1,KLF4,MCL1,MSMO1,NR4A1,RUNX2,SEMA3F,STARD4,TEK,THBD,TRAF4,USF1,VEGFA
ID4	transcription regulator	9.92e-05	BBC3,BRCA1,CDH1,CDKN1B,CDKN2A,CDKN2B,CEBPA,VEGFA
STIM1	ion channel	9.95e-05	AQP5,BCL2,CAMK1D,CDK6,CDKN1B,DDIT3,FOSL1,GSTO1,JUNB,KDR,KLF10,KLF15,KLF3,KLF4,KLF7,NFATC2,RPL26,RPS12,RPS19,S1PR3,TSHR,VEGFA
TCF4	transcription regulator	0.0001	ADAMTS9,ANGPTL4,ARHGEF18,ASF1B,BACH2,BEX3,BHLHE40,BNIP3,CASP8,CDC20,CDC25B,CDH1,CDK6,CDKN2A,CDKN2B,CKS2,CLSTN2,CSRNP1,DACH1,DPT,FKBP8,FRMD3,GRB7,GRPEL1,HES1,HES7,HSD11B1,HSP90B1,ID2,IGF2,IL15,JAK2,KALRN,LMO2,MANF,MCL1,MITF,MORF4L2,NCBP1,NOTCH2,PARP8,PDE7B,PIK3C2B,PIK3CD,PLAC8,POMC,PPIF,PRC1,RASGRP2,RHOC,RPL35A,RPL7,RUNX2,SELL,SERPINF1,SLC12A7,SMAD2,SOX9,SUB1,TMEM184B,TNS3,TRMT10C,TSR1,TXNDC11,VAS…
GSDMD	transporter	0.0001	ADRA2A,BTG2,DUSP1,DUSP5,EGR1,ERRFI1,FOS,GFAP,IDE,IER2,JUNB,KLF10,MAFF,MCL1,MID1,NFKBIA,NR4A1,SLC4A3,TIPARP
CLIC1	ion channel	0.000102	ATP5PO,BMP6,CFH,CHST15,CNTN1,COLEC11,FN1,GNS,GPNMB,H1-2,IGFBP2,INSR,LAMA1,LAMC1,MCL1,NACA,NRG1,NTN4,PARK7,PPIF,RELT,RSPO2,SERPINE2,SFRP1,SMAD2,STC1,TIMP2,TNFRSF10D
TRIB3	kinase	0.000104	ASNS,CEBPA,CTH,DDIT3,DDIT4,FBXO32,HERPUD1,HK2,ID1,LDHA,MAP3K11,MTHFD2,PDK1,PSAT1,RUNX2
WNT1	cytokine	0.000107	ACADM,APAF1,CALB2,CCN4,CCND2,CD24,CDH1,CDKN1B,CDKN2A,CDX1,CEBPA,DLL4,EDN1,EGR1,ETS2,FASN,FN1,FOS,GAS1,HES1,IGF1,IGF2,JUNB,KRT19,NCK1,NOTCH3,NOTCH4,PDCD4,RUNX2,SEMA3C,SERPINE2,SNAI1,TREM2
PIK3CA	kinase	0.000109	ACTN2,ADAM12,ADAMTS4,ADAMTS5,ARG2,ATF3,BACE1,BMP6,CD24,CD276,CDH1,CDKN1B,COL1A2,CSF3,ELMO1,EZH2,FASN,GAS1,GCK,GPC6,HK2,HMGA1,ICAM2,IGF2,IRS1,KDR,KL,LMO2,LUM,mir-210,MMP14,NFKBIA,NFKBIE,NR1D1,PCNP,PDK1,PFKFB4,PIK3CD,SLC16A3,SNAI1,SPARC,SPOCK1,SULF1,TGM1,THBD,TNFAIP3,VEGFA,VTRNA2-1,YARS1
LMNA	other	0.000111	ACKR1,ADAMTS12,ADORA1,AFP,ALPL,ANKRD37,ATP11B,ATP5F1A,BAMBI,BCL2,CACNA1A,CAMK1D,CAMK2A,CEBPA,COL1A2,CTDSPL,DCN,DUSP4,EDN1,EPAS1,FAM13C,FASN,FN1,FUT4,H3-3B,HEATR5A,HIVEP1,HMGA1,IRF1,KCNQ1,KDR,KLF15,KLF7,LRP4,LRRC4B,MAFF,MAP3K8,MAPRE2,MCAM,MIB1,MMP14,MMP15,MXD4,MYBPC3,NAMPT,NDUFB8,NUFIP2,PHF1,PLD2,PLXDC2,PNPLA2,PPM1H,RAPGEF1,RAPSN,RPS21,SFXN1,STK35,TBX1,TGFB2,TIMP2,TOMM20,UQCRC2,ZFP36,ZNF397
MKRN1	enzyme	0.000114	CDH1,KCNH1,SNAI1,SNIP1,SRCIN1
LIN28B	other	0.000117	ACACA,APELA,BCL11A,CCND2,CDH1,CDH5,COL2A1,FASN,GCNT2,LGR5,MMP14,MYCN,SCD,SMAD2,SNAI1,SOX11,SOX9,WNT3,ZEB1,ZEB2
EGR2	transcription regulator	0.000119	AHR,ASS1,ATF3,BAK1,BCL2,BHLHE40,BNIP3L,CHST7,CNGB1,CRABP1,CRIP3,CYB5R2,DDN,DHCR7,DMBT1,EGR1,EMB,EPHA4,FLOT2,FOS,GATA3,GNS,GTF2A1,HMGCR,HMGCS1,HSPA5,ICOSLG,ID2,IDI1,IGF2,KDR,NCMAP,NECTIN1,NFIL3,NFKB2,NUP54,NXPH4,PDE7A,PDE8A,PIM1,PPP2CA,PRX,RNPEP,ROBO1,SLC12A2,SLC16A1,SLC4A3,SOCS1,TGFB3,TMEM141,TMEM154,TNFRSF8,UCP3,VEGFA,ZBTB16,ZEB2
PRKN	enzyme	0.000122	ACACA,ATP5F1A,CDK6,COX4I1,COX5B,CSF3,CXCL1,CXCL2,EGFR,ESRRA,FN1,GAS1,GLO1,ICAM1,IGFBP2,KDR,MAOA,MCL1,MIF,MMP14,NDUFB8,PRDX2,PSEN1,SDHB,SNCA,TIMP2,TOMM20,UQCRC2,VDAC1
EDN1	cytokine	0.000126	ADAM12,ARF6,ARHGEF11,BCL2,CAT,CDH1,CDKN1B,COL1A2,COL4A1,EDN1,EGFR,EGLN1,EGR1,ERRFI1,FN1,FOS,FOSL1,GFAP,HSPA5,ICAM1,IL18,INSR,ITGAV,JUNB,MAP2K1,MARCKSL1,MCAM,MITF,MYO9B,NPM1,NRG1,OLR1,POMC,RAB3A,SELL,SLC1A2,SOCS1,SOD1,TPM2,TPM3,TUBB1,VCAM1,VEGFA,ZEB1
H2AB3	other	0.000139	ARC,ATF3,BBC3,BIK,DCLK1,FOS,GAS1,IRF3,MELTF,PDZK1IP1,SAA1,SERPINB9,SLC29A3,TMEM217,TNFRSF8,TNFRSF9
AKT1	kinase	0.000142	ABCB1,AKR1B10,AKR1C1,AKR1C2,ANKH,ARL6IP1,ASS1,ATP5MC1,ATP5MC3,ATP6V1E1,BCL2,CCND2,CDH1,CDKN1B,CKS2,CLU,COL4A1,DHCR7,DLX3,EBP,EGR1,ENO1,FASN,FBXO32,FN1,FOS,FSTL1,GATM,GCK,HMGCR,HMGCS1,HUNK,IGF2,IRS1,KDR,KLF15,LAMA1,LDHB,MCL1,MDH1,MMP14,MMUT,MSMO1,MT2A,MYOCD,NFATC2,NFKB2,NOTCH3,OSCAR,PKM,SCD,SERPINF1,SLC7A11,SNAI1,SORT1,SRP14,TGFB2,UBE2C,VEGFA
ELK1	transcription regulator	0.000147	ANKH,ARRB2,CDKN1B,CDKN2A,EGR1,FOS,FOSL1,FUT4,INSIG2,ITGAV,JUNB,MCL1,mir-210,MTHFD2,MYLK,NR4A1,PLXDC2,RUNX2,SLC7A11,SNAI1,TIPARP,ZFP36
REL	transcription regulator	0.000149	ADK,AHR,ARFGAP3,ARHGEF11,BACH2,BBC3,BCL2,BCL3,BRCA1,CACNA1E,CCND2,CD59,CDH1,COPS4,COTL1,CRKL,CXCL3,DMTF1,EDARADD,ENDOG,EZH2,FN1,FOS,FOSL1,FRMD4B,GTF2H4,ICAM1,ICOSLG,IL18,IRF5,IRF6,KCNK6,KDR,MAP3K8,NFKB2,NFKBIA,NFKBID,NR4A1,NR4A3,PPP1R15A,REL,RELA,SNAI1,SOD2,STAT5B,TNFAIP3,TNFRSF10A,VTI1A,ZHX3
ZC4H2	other	0.00015	COX6A1,COX6B1,COX8A,NDUFA1,NDUFA3,NDUFB3
LOXL3	enzyme	0.00015	AGR2,CDH1,DERL3,HSP90B1,PRRX1,SNAI1
ATF7	transcription regulator	0.00015	CHMP2A,DDIT3,DUSP1,DUSP10,DUSP5,DUSP8
STAT3	transcription regulator	0.000157	A2M,AHR,ALAS2,ALOX15,ALPL,ANGPT2,ANGPTL4,AQP5,ARG2,BACH2,BAK1,BCL2,BCL3,BMF,BNIP3L,CAT,CCND2,CD83,CDH1,CDH5,CDKN1B,CDKN2A,CDKN2B,CEBPA,CFH,CHEK1,CHL1,COL1A2,CP,CRIP2,CSF3,CX3CR1,CXCL2,CXCL3,DANCR,DDIT3,DDIT4,DIO3,DMBT1,DNMT3A,DUSP1,DUSP5,EDN1,EGR1,ENO2,EPAS1,ETS1,ETV3,FASN,FBN1,FLT3,FN1,FOS,FUT4,FZD1,GAP43,GATA3,GBE1,GFAP,GPR65,GRB10,H19,HAMP,HBB,HK2,ICAM1,ICAM4,ID1,ID2,IGF2,IL13RA2,IL34,IRF1,IRF…
MCOLN1	ion channel	0.000159	ARSA,ASPA,ATP5IF1,CCT3,CDH1,CEND1,CSRP1,DLST,ENO2,GFAP,GNS,MDH1,MIF,NPR1,PARP8,PPARD,RAB3A,RPL31,RPLP2,SOD2,SUCLA2,TSPAN2,UQCRB
CDH3	other	0.000165	ARHGAP18,CARD11,CXCL1,DUXAP10,DUXAP8,HAMP,MKX,PLEKHA7,RB1CC1,TEK,TNFAIP3
PLA2R1	transmembrane receptor	0.000165	ACSL3,ATP5F1B,ATP5PD,COX5B,ESRRA,NDUFA5,NDUFS3,PEBP1,SDHB,SOD2,UQCRFS1
ZBTB18	transcription regulator	0.000165	ACADM,C1QTNF1,COL4A1,DUSP10,LAMC2,PIK3R5,SERPINH1,SIX2,STC1,TRIL,ZYX
APOE	transporter	0.000167	ABCG1,ACADL,ACADM,ACAT1,ADAMTS5,ANGPTL4,ANK3,APOD,ATF3,BCL3,CAT,CCND2,CD36,CLU,COL18A1,COMMD6,CSF1,CSRP1,CTNND2,DAGLA,DAPK3,DDIT3,EDN1,EGR1,F10,FKBP5,FLOT2,FOS,GATA3,HDAC11,HERPUD1,HMGCL,HMGCR,HSD11B1,HSP90B1,HSPA5,HSPD1,ICAM1,IGF1,INSR,JAK2,KCNJ10,KCTD10,KLF4,KREMEN1,LAMA1,MAP2K3,MYO1B,MYOCD,NFKB2,NFKBIA,NPAS3,OLR1,PLIN1,PPARD,PPFIBP2,PPP1R15A,RELA,SEMA6B,SLC16A1,SOD1,SOD2,SOX9,THBD,TIFA,TPM2,TR…
TBX2	transcription regulator	0.000178	ASF1B,ATF3,BHLHE40,CALB2,CCNL1,CCNL2,CDH1,CDKN2A,CDKN2C,CHEK1,DDIT3,DMTF1,ELK3,EZH2,MCM4,NFIL3,PARD6A,PAXBP1,PLK1,PRC1,RBM39,TGFB2
SCD	enzyme	0.000178	ACACA,ATF3,CXCL3,DDIT3,FASN,HERPUD1,HSPA5,SCD
AGTRAP	G-protein coupled receptor	0.000178	ENO1,FOS,HK2,KCNJ2,LDHA,PGK1,PKM,VEGFA
ZBTB7B	transcription regulator	0.000178	ACADL,ACADM,AHR,ATP5F1A,ATP5ME,COL1A2,COL2A1,COX5B,COX6A1,COX7A1,ELOVL3,GATA3,HMGCS1,KLF4,NDUFAB1,NDUFB8,NDUFV2,SDHB,TOMM5,UQCRC2
GDF11	growth factor	0.000178	ACP5,ALPL,BAMBI,CCND2,CDH5,CDKN1B,CDKN2B,COL2A1,COL4A2,CSF1,FOS,GNG4,ICAM1,ITGAV,LEFTY2,PRKAA2,RUNX2,SGK1,SMAD2,VCAM1
ARID2	transcription regulator	0.00018	ADAMTS12,ALPL,BRCA1,CALCR,CCN4,DAB2,EFNB2,EXT1,FGFR2,FOS,HAS1,HTR7,KIRREL3,NREP,SMAD2,SNAI1
EIF2AK3	kinase	0.000181	APAF1,ARF4,ARFGAP1,ARFGAP3,ASNS,ATF3,BIRC2,BTG2,CBX4,DDIT3,DERL3,DNAJB9,EGFR,EGR1,EIF2AK3,ERO1A,ETS2,FOSL1,GCH1,HERPUD1,HSPA5,ICA1,IGF1,KLF4,NARS1,NFIL3,NFKB2,PPP1R15A,RNASEL,SHMT2,SYS1,VEGFA,YARS1,ZFP36
KIF22	other	0.000182	HK2,LDHA,MKX,PKM
LYL1	transcription regulator	0.000184	ANGPT2,BRCA1,BTG2,CDH5,EGR1,ID1,RAPGEF1,RAPGEF2,TAL1,TSPAN18
ACVR1C	kinase	0.000184	CASP8,CDKN1B,CDKN2B,CEBPA,FOS,JUNB,KLF4,LEFTY2,SNAI1,ZEB1
SALL4	transcription regulator	0.000189	ADCY2,ANGPTL4,BRCA1,BTG2,CAMK2A,CCND2,CDKN1B,CEBPA,CGN,CXCL1,DANCR,EFNB2,EPB41L2,ETS1,FLNC,FN1,FZD1,GLI2,GNG2,GRAP2,GUCY1A2,ICAM4,ID2,ITGAV,ITGB8,KRT19,LRP2,MAPK3,MAPK6,MITF,PDGFC,SEMA3C,SFRP1,SMURF1,TLR3,TNS1,WNT3A
HNRNPU	transporter	0.000191	ATF3,BBC3,CACNA1E,CYP26B1,DACH1,DCXR,DPP10,FGFR2,GPNMB,GRM5,HBB,IGF1,IL18,KCNJ10,KCNQ3,NFKB2,NTRK2,PRLR,SOX9,TGFB2,TREM2,VCAM1,WNT4
NCOR1	transcription regulator	0.000191	ACADL,ACADSB,ACSL3,AFP,BCL3,CDH1,CDKN1B,CDKN2A,CEBPA,COX8A,DUSP1,ECHS1,ELOVL3,FASN,HK1,IL15,MRPS18B,NDUFV1,NR1D1,NRGN,PIM1,PLIN1,RELA,SERPINF1,SLC28A1,SLC5A1,TSLP,UCP3,UQCRQ,WARS2
TEAD4	transcription regulator	0.000191	AK5,CCK,CDH1,CDK6,CDKN1B,CEBPA,EDN1,EGFR,FGFR2,FILIP1L,FJX1,FKBP5,GATA3,GATAD2A,GLI2,IL13RA2,IRF6,JUNB,LOXL1,NFKBIA,NFKBIZ,NOTCH2,NOTCH3,PLIN1,RHOBTB1,SNAI1,SULF1,TFAP2C,VEGFA
ZNF202	transcription regulator	0.000192	ABCG1,CDKN2A,CRABP2,LCAT,LIPC,PLTP,PNMT,VEGFA,ZFP36
ADAMTS18	peptidase	0.000199	COL17A1,COL9A2,COL9A3,FGFR2,FN1,GATA3,ITGB7,LAMA1,LAMC2,MMP15,SDK2,TGFB3
DDB1	other	0.000199	BBC3,BTG2,CDH1,CDKN2A,CEBPA,EGR1,FOS,ID2,IER2,NR4A1,ZFP36,ZNF281
TRAP1	enzyme	0.000201	ATP5F1A,ATP5ME,BCL2,CADM3,CHEK1,COX5B,COX8A,GNG2,HSPD1,HSPE1,ISCU,LDHA,MARS1,MAVS,MTHFD2,NDUFA11,PDK1,PKM,PPP2R2B,RMI1,RNF225,SOD1,TAF9B,VEGFA
TFE3	transcription regulator	0.000214	ATP5PF,ATP5PO,CDH1,CLDN19,COX5B,COX7A1,CYCS,DHH,ELOVL3,ENO1,FASN,GCK,HK2,INSIG1,IRS1,LDHA,NDUFV2,PHOSPHO1,PNPLA2,PRX,RUNX2,VEGFA
TWIST1	transcription regulator	0.000217	ABCG2,AOPEP,APOD,BCL2,C1QTNF1,CCDC3,CCK,CCN4,CDH1,CDKN1B,CDKN2A,CHRDL1,CLU,COL2A1,COL4A1,DCN,EFNB2,EGFL6,ETS1,EZH2,FAT4,FCGBP,FGFR2,FN1,FOS,FOSL1,ICAM1,IRF5,ITGA8,KLF4,LEFTY2,MGST3,mir-10 (includes others),PAMR1,PXDN,RHOC,RUNX2,SLC28A3,SNAI1,TGFB2,VEGFA,ZEB1,ZEB2,ZYX
DDIT3	transcription regulator	0.000221	ASNS,ATF3,BAK1,BBC3,BCL2,CEBPA,DDIT3,ERO1A,FN1,GABARAPL2,GPC6,HSPA5,HSPD1,HSPE1,MCL1,mir-708,MLF1,MTHFD2,NFIL3,NRG1,PER1,PPP1R15A,SIPA1L3,SPOCK1,STX1A,TENM4,TGFB2,TNFRSF10A,TSC22D3,XPOT
CTBP1	enzyme	0.000221	ACKR3,BRCA1,CDH1,CDH5,CDKN2A,COL1A2,CYP26B1,DHCR7,ENC1,FKBP5,FOS,HMGCR,MIA,OCLN,SGK3,TNFRSF9,VDR
MIR17HG	other	0.000222	ALPL,CCM2,CSNK1G1,CYLD,DLL3,FNDC3B,FZD1,FZD4,GDF11,HDAC4,HIF1AN,HK1,IKZF4,LRP4,MYCN,NCSTN,NOTCH2,PTPRK,RELA,RNF11,SIK1,SKI,SORT1,SOX11,SOX4,TNFAIP3,TOB2,ZNF703,ZNRF3
NFE2L2	transcription regulator	0.000222	ABCG2,ACP5,ADGRE3,AHR,AKR1B10,AKR1C1,ALAS2,ATF3,BASP1,BCL2,BNIP3,BRCA1,CAT,CCT3,CD36,CDH1,CDKN2C,CEBPA,CFD,CFH,CNN1,COL4A2,COTL1,COX4I1,COX7A1,CP,CSF1,DAB2,DBF4,DDIT3,DDIT4,DDX39B,DHCR7,DUSP10,EIF2AK3,EPAS1,ERRFI1,ETV6,F10,F13A1,FASN,FBXO32,FKBP5,FMO2,FN1,FRMD4B,FUS,GBE1,GFAP,GLO1,GNAQ,GOT1,GPNMB,GPR157,GSTO1,HAX1,HERPUD1,HES1,HILPDA,HK2,HMGCS1,HPRT1,HSP90B1,ICAM1,ICAM2,IDE,IFRD1,ITGB7,KCNMB4,KDR…
CDK2AP1	other	0.000233	CCN4,CCND2,FOSL1,FZD1,FZD7,KREMEN1,NKD1,PPARD,PRICKLE1,SENP2,TLE5,VANGL2,WNT2B,WNT3A
CUL4B	other	0.000235	CCNH,CDH1,CDKN2A,COL4A1,CUL4B,DARS1,GLO1,ID1,NDUFB1,PRDX3,SOCS1,SOD1,TPI1,TPM3,ZFP36
MEG3	other	0.000238	CDH1,FN1,HES1,HIC1,HK2,LDHA,PKM,PRICKLE1,VEGFA,ZEB1,ZEB2
AGMAT	enzyme	0.000238	ACAT1,AKR1B1,ASNS,CTH,DLD,GFPT2,GOT1,HK2,ME2,NAMPT,PSAT1
KCNE3	ion channel	0.000238	ACP3,CA8,CHL1,COCH,CSRNP1,JCHAIN,KCNJ2,KCNK5,KLF4,MOGAT2,NFIL3,NR4A1,NR4A2,PER1,PLK3,PTPRQ,SIK1,TMEM120B,TNFAIP6
RIPK1	kinase	0.000256	AFP,ASNS,ASS1,CAD,CAT,CDKN1B,CSF3,CXCL1,EGFR,ENDOG,GOT1,HAMP,HSPA5,IGF2,IL18,MAPK10,mir-146 (includes others),NFKBIA,RIPK3,SOX9,TNFAIP3,VEGFA
MFN1	enzyme	0.000257	CDH1,ENO2,GPI,HK2,LDHA,LDHB,PKM
KLF2	transcription regulator	0.000257	ACKR3,ANGPT2,AQP5,ASS1,BCL3,CD36,CDKN2B,CEBPA,COL4A1,CRABP2,CX3CR1,CXCL3,EDN1,EPAS1,HBB,ICOSLG,ID1,IGF2,ITGB7,JUNB,KDR,mir-124 (includes others),MMP14,MT2A,NFKBIA,RNASE2,RUNX2,SELL,SEMA3F,SOX9,TFPI2,TGFB2,THBD,TNFRSF8,VCAM1
GFI1	transcription regulator	0.000266	BAK1,BBC3,BCL3,CASP8,CCND2,CCR10,CDKN1B,CEBPA,CHD7,CSF1,ETS1,ETS2,GATA3,HDAC4,HPRT1,ICAM1,ID2,IKBKB,IRF1,ITGB7,KAT2B,LPAR1,MAFF,MAPK3,NFKB2,NFKBIA,RASL11B,REL,RELA,SGK1,SOCS1,TESC,TRAF3,VDR
CX3CL1	cytokine	0.000273	APOD,ASPA,BMP6,BRINP2,CRABP2,CSF1,CX3CR1,EFNB2,EGFR,EID1,FCRLA,FRZB,GFAP,GPNMB,GPRC5B,HEYL,HSPA5,ICAM1,ID2,IGF1,LAMC1,LPAR1,MYLK,N4BP3,NDNF,SDK2,SERPINF1,SMAD2,SOX4,TFAP2C,TGFB2,TGFB3,VTN
IREB2	translation regulator	0.000275	ALAS2,CYCS,EPAS1,HK2,ISCU,LDHA,LDHB,NDUFS1,SDHB,UQCRFS1
CCN2	growth factor	0.000294	ADAMTS4,ADAMTS5,AFP,BCL2,BIRC2,CAVIN2,COL2A1,COL4A2,DCN,EGLN3,EGR1,ENO1,FN1,GPR21,HAMP,HES1,IGF1,IGF2,LOXL1,MMP14,PDE7A,PODXL,RAMP2,SOX4,SPARC,VEGFA
TGS1	enzyme	0.000297	CCND2,CDK6,CDKN1B,CDKN2C,DDIT3,DNAJB9,EIF2AK3,HERPUD1,HSPA5,PPP1R15A,SESN1,TMX4,TSPYL2
LEF1	transcription regulator	0.000298	ABCG2,ARHGEF26,ARRB2,BCL2,BRCA1,C3orf70,CACNA1G,CARD11,CCDC3,CCN4,CD24,CD83,CDH1,CDX1,CHEK1,CX3CR1,DAPK2,DLX3,ENO2,FCRLA,FGF18,FLT3,FN1,G0S2,GATA3,GCNT2,HES1,HES7,ICOSLG,ID2,IKZF4,ITGB8,ITSN1,KCNB1,KCNJ3,KIF13A,LAMC1,LONRF1,MAML1,MBNL3,METRNL,MITF,MYZAP,NFKBID,NOTCH2,NTN4,PLTP,PRKCH,RUNX2,SGK1,SH3GL3,SOX9,SRPK3,STAC2,STX11,TEX15,TNIP3
COL1A2	other	0.000301	CLEC3A,COL1A2,FBN1,LOXL1,MFAP2,MMP19,SPARC,TGFB2,TGFB3
PSME3	peptidase	0.000302	ACACA,ENO1,FASN,HK2,LDHA,PIGQ,PKM,TPI1
TOR1A	enzyme	0.000302	ANP32A,BASP1,CA8,CALB2,HSPA5,NRGN,PDE10A,STON2
RYBP	transcription regulator	0.000302	ATF3,BMP6,CCND2,CDKN2A,EGFR,FOSL1,GLI2,HLTF,ID1,KARS1,NF2,NOTCH3,TGFB2,WNT3,WNT4
CRNDE	other	0.000302	ABL2,CDH1,CXCL3,DUSP10,DUSP4,DUSP5,DUSP8,EGFR,MAP3K8,MCL1,mir-136,NR4A1,RASGRP2,SNAI1,VEGFA
DHX9	enzyme	0.000302	ABCB1,AGR2,ATF3,BCL2,CCNT1,CDKN2A,CREB5,EGR1,FN1,ID2,IL18,MAOA,RAB3A,SEMA3F,TMPRSS2
ELF4	transcription regulator	0.000305	ABCB1,CA2,CDKN2A,CXCL2,DLX3,DUSP1,DUSP5,KLF4,MANF,PF4,PPBP,SELL,SYT4,TAF7
MET	kinase	0.000309	AFP,BCL2,BMF,CBL,CCND2,CDH1,CDKN1B,CEBPA,CNN1,CXCL1,DAB2,ECM2,EDN1,FBXO32,FER,FN1,FOS,FOSL1,GATA3,IGF1,IL15,IL18,KLF4,mir-23 (includes others),mir-24 (includes others),mir-27 (includes others),NFKBIZ,NOTCH4,NPHS1,NREP,PIM1,PIM3,PLK1,PLXDC2,PTPN1,SH3KBP1,SLC9A5,SNAI1,SOD1,SOD2,SOX9,STYXL2,TLR3,VEGFA,ZEB2
RHO	G-protein coupled receptor	0.000313	ABCG1,ACADM,ARF4,ATF3,ATP11B,ATP7B,CAMSAP1,CDC42EP4,CHST2,CNGB1,COL1A2,CP,CRABP1,DDIT3,DGKE,EIF2A,EIF2AK3,FKBP9,FOS,H1-2,HK2,HSPA5,ILDR2,KCNA1,KCNB1,KDR,KLHL3,LOXL1,MAK,NCALD,NDUFA3,NID1,PDE6A,PDE8A,PNPLA2,SGK1,SPOCK1,SRP9,TGFB2,TLCD1,TNFAIP3,TREM2,VLDLR
GRN	growth factor	0.000313	ACAT1,ADAMTS5,APOC1,ATP5F1B,ATP8A2,BCL2,BHLHE40,BIN1,CBL,CD300LF,CLU,COL2A1,CSF1,CX3CR1,DDIT3,DNAJB9,DOK3,EGR1,ENO2,FOS,GALC,GBA1,GPM6A,GPNMB,ICAM1,IGF1,INPP5D,MAPK1,MMUT,OLR1,PDHB,PHF20L1,PTPN1,SCOC,TCEAL5,TM4SF1,TOMM20,TPI1,TREM2,UGT8,VEGFA
CCND1	transcription regulator	0.000314	BCL2,BCLAF1,BHMT2,BRCA1,CCND2,CDH1,CDK6,CDKN1B,CDKN2B,CDKN2C,COL20A1,DONSON,EGFR,EIF5A2,ENO1,ERI1,ERRFI1,FZD7,GALNT11,GPC6,GPRIN2,H4C8,HOMER2,HSPB8,ID1,ITGAV,IVD,KLHL24,MACF1,MAFF,MCM4,MNS1,MYLK,MYO7A,NOP58,PDCD4,PDLIM4,PLK1,ROR2,RPL10,RPL27A,RUFY3,SERF2,SOX11,SOX4,SRGAP2,STARD4,STXBP1,TGFB3,TMEM204,TMPRSS2,TPI1,TRPM8,TSC1,TUBB1,TUFM,UAP1,USE1,ZNF367,ZNF423,ZNF462
HELLS	enzyme	0.000319	ASNS,BHLHE40,BHLHE41,CDKN2A,CTH,DDIT3,DDIT4,HSPD1,KLF3,MARS1,MCM4,MTHFD2,NARS1,PHF10,PSAT1,SHMT2,XPOT,YARS1
MAP3K14	kinase	0.00032	ACACA,BST1,COL1A2,CXCL1,EGFR,FASN,FN1,GTF2H4,ICAM1,ICOSLG,IKBKB,IL15,NFKB2,NFKBIA,NFKBIE,REL,RELA,RIPK3,SIX2,TNFAIP3,TNFAIP6,TRAF3,VCAM1
NRAS	enzyme	0.000328	ACADM,ADCY2,AFP,BCL2,CASP8,CDC20,CDKN2B,CFH,COL1A2,CRABP2,CRIP2,CX3CR1,DDIT3,DUSP2,DUSP4,EGR1,EIF2AK3,ENPEP,EPAS1,ETS1,FASN,FLT3,FN1,IRX3,JCHAIN,KDR,MCL1,mir-146 (includes others),MITF,NOL3,NPR3,PLSCR2,PLTP,POMP,PON3,PRDX2,RBM38,RIPK3,SARDH,SERPINE2,SESN1,UBE2C,VEGFA,ZNF703
KAT2A	enzyme	0.000338	ADAM12,ADAMTS5,ANK3,BCL11A,BNIP3,CCND2,CDC25B,CHEK1,CKS2,DNAJB9,DUSP4,EZH2,FBXO32,HDAC11,HMGA1,HNRNPA2B1,HNRNPU,HSPA5,HSPD1,ITIH3,JUNB,LDHA,LGR5,MITF,PFKFB3,PTPRK,SLC16A1,SULF1,TNFRSF10A
PPARD	ligand-dependent nuclear receptor	0.000348	ABCG1,ACACA,ACADL,ACY1,ADORA1,ALDH9A1,ANGPTL4,ASS1,BCL2,CCND2,CD36,CDKN1B,CLEC4F,CXCL1,CXCL2,CXCL3,DHCR7,EGR1,ENO1,FAM131C,FASN,FCGBP,FN1,GCK,GLI2,HMGCR,HMGCS1,ICAM1,IDH3B,IGFBP2,IL13RA2,LDHA,LDHB,LPIN2,MAPK1,MAPK3,NR4A1,NR4A2,NR4A3,OLR1,PDE4C,PDK1,PKM,PNPLA2,PPARD,RUNX2,SCARB2,SFI1,SLC2A10,TLR5,TNFAIP3,TUB,UBC,UCP3,VEGFA,VLDLR
FTO	enzyme	0.000355	ACSL3,ATP8B2,BCL2,CALB2,CDH1,CDKN1B,CSRP1,DACT1,FN1,GCK,GPM6A,HEYL,HYCC1,ICAM1,IGF1,IGFBP2,JAK2,JCAD,KAT2B,KCNQ1,KRT8,MDK,MFSD12,mir-24 (includes others),mir-27 (includes others),MLF1,MXI1,NOG,PDGFC,POLQ,SAMD4A,SERPINF1,SLC7A11,SNAI1,STC1,TACSTD2
ITGB1	transmembrane receptor	0.000355	ADAMTS12,ADAMTS5,AFP,BCL2,CCN4,CDH1,CDKN1B,COL1A2,DLD,DLST,FDX1,FN1,FOS,GAS1,GFAP,HAS1,ICAM1,IGF2,ITGAV,ITGB7,JUNB,LAMA1,LAMC1,LOXL1,MATN2,MMP15,MMP19,MMP24,PDHB,RELA,ROBO1,SIDT1,SNAI1,TIMP2,TNFAIP3,VEGFA
CXCR4	G-protein coupled receptor	0.000356	ACKR3,ANKS1B,BCL2,CDH1,CXCL1,EGFR,EGR1,ID1,ID2,JUNB,NPHS1,PGK1,PODXL,RUNX2,TNFRSF10A,TNFRSF10D,VEGFA,ZBTB16,ZEB1
ETV2	transcription regulator	0.000361	CDH5,KDR,LMO2,RHOJ,TEK
RELL1	other	0.000361	CD83,ETS1,ICAM1,ICOSLG,VCAM1
CTH	enzyme	0.000361	ASNS,CTH,CX3CR1,DDIT3,HSPA5
MYOCD	transcription regulator	0.000378	ACTN2,CLSTN2,CNN1,COL1A2,COL2A1,DDIT3,ECM2,EIF2A,EIF2AK3,FBXO32,FN1,FOS,GJC1,HSPB7,KCNJ3,LPP,MYLK,MYOCD,NFATC2,PTPRB,SIK1,SNAI1,VEGFA
ATP7B	transporter	0.000394	AACS,AMACR,CDC20,CP,FASN,FDFT1,H1-2,H19,HMGCR,HMGCS1,IDI1,MSMO1,MT2A
CREBBP	transcription regulator	0.000403	ADAM12,ASL,BCL2,BDKRB2,CA2,CAMK1G,CAMK2G,CBL,CCND2,CD59,CDH1,CDH5,CDKN1B,CEBPA,COL1A2,COL2A1,CSF1,DDC,DGKE,DUSP1,DUSP4,EDARADD,EGFR,EGR1,EPSTI1,FDX1,FNDC3B,FOS,FRMD4B,GNG2,HAMP,HBB,HDAC11,HK1,HMGCS1,HSD11B1,ICAM1,IRF1,IRF6,ITGB7,MAP3K8,MFHAS1,MIA,NFKBIA,NR4A1,NR4A2,NR4A3,NTRK3,PDE10A,PDLIM4,PIM1,PLEKHA1,PPFIBP2,RNASEL,RNF125,RTP4,RUNX2,SDHC,SERPINE2,SH3GL3,SLC1A2,SLC7A11,SOD2,TAP2,TBX19,TESC,TIPA…
KLF3	transcription regulator	0.000406	ABHD14B,AP1M2,APRT,BCL2,BCL3,BOLA1,C11orf24,CARHSP1,CCT3,CXCL2,CXCL3,DOK3,ELMO1,FCGRT,FOS,FRY,GAPT,GIT2,GNGT2,GRB7,GRK6,HBB,HBP1,HDAC11,HPS1,HS3ST1,HYCC1,HYPK,IL15,IL18,ITGB7,JAK2,KBTBD2,KCNK6,KDM3A,LMO2,LRRK2,MIF,MYADM,NDUFV3,NSMAF,PDE7A,PRMT2,PSEN1,PTPN14,RAP1GAP2,RELA,RNF166,RYR1,SCOC,SCP2,SEC16B,SELL,SERPINH1,SGK1,SIGIRR,SUSD3,TEK,TOPORS,TPM3,TUBA1A,UNC119B,ZEB2,ZNF367
FOXP3	transcription regulator	0.000406	ARHGAP31,BBC3,BCL2,BRCA1,CSF1,DUSP4,EGR1,EZH2,FEN1,FOS,GATA3,GNAQ,ID2,IGSF3,IKZF4,LDHA,LRRC32,mir-142 (includes others),mir-146 (includes others),NEB,NFIL3,NPR1,NR4A1,NR4A3,NTRK3,PDCD4,RBM14,RRM2B,SELL,SLC16A3,SLCO4A1,SWAP70,TLR10,TNFAIP3,TXN,VEGFA,ZEB2,ZSCAN29
MYO6	other	0.000411	ARC,ATF3,BACH2,CDC42BPA,CSRP1,DUSP1,DUSP5,ERRFI1,GAB2,GCNT2,HDAC4,KLF9,MAP2K3,MAP3K8,NFKBIZ,SLC44A2,STX11,TMEM107,TNNT1,USE1,VASH2
BMPR2	kinase	0.000427	ANK3,APAF1,BBC3,EFNB2,EPHA4,FN1,GTSE1,HAMP,ICAM1,ID1,ID2,MAP2K1,MAPK1,RUNX2,SEMA3C,SNAI1,VCAM1
EPRS1	enzyme	0.00043	ACADSB,CNGA3,COL1A2,DARS1,DDIT3,ECHS1,FN1,KARS1,KCNJ2,KCNJ3,LAMC2,MARS1,MMUT,NR4A1,PCCA,PHKG1,SLC26A6,TGFB2,TGM1,UCP3,ZBTB16,ZNF622
NEDD9	other	0.00043	ALOXE3,ANKRD37,AOAH,BHLHE40,BNIP3,CACNA1G,CDH1,DDIT4,ERRFI1,FOS,FOXJ1,KIF9,MAL2,MMP14,ODAD2,PGK1,PLAC8,PODXL,PPP1R3B,SPAG6,STC1,TUBA1A
LATS2	kinase	0.000431	ALPL,BBC3,BCL2,BTC,CD24,CDH1,CDKN1B,DHH,GATA3,GFAP,IGSF9B,KRT19,mir-10 (includes others),NF2,PDK1,PLK1,PRLR,SNAI1,SOX9
PIM1	kinase	0.000444	ABCB1,ABCG2,ABL2,AFP,AKR1C2,BBC3,BCL2,CCND2,CDKN1B,FOSL1,GLB1,GNL3,HPGD,ID2,INSR,MOGAT2,OSCAR,PIM1,PLGLB2,PPARD,SELL,SLC7A11,SOCS1
SERPINE1	other	0.000453	CDH1,CDKN2A,CSF1,CSF3,DLK1,DUSP1,DUSP4,EGR1,FN1,FOS,GAP43,HBA2,ICAM1,ITGAV,JUNB,KL,MAP3K8,NFKB2,NFKBIA,PRLR,RELA,UCP3,VCAM1,ZFP36
MAGI1	enzyme	0.000465	ACSL3,AMD1,ARID4A,ASF1B,BCL2,BRCA1,BTG2,CAD,CDKN1B,CHEK1,DSCC1,EGLN3,ELOVL5,EZH2,FDFT1,GAB2,HES1,HSPA4L,IMMT,INSIG1,LDHA,MCM4,MTHFD2,NCBP1,POLQ,RFC2,SERPINA5,SLC16A1,SYNGR1,TFAP2C,ZFP36,ZNF185
TXNIP	other	0.000478	CD36,CDH5,CDKN1B,COL1A2,DDIT4,DHCR7,ENO1,FASN,G0S2,ICAM1,IL18,LDHA,mir-124 (includes others),PGK1,RELA,STARD4,TPI1,VEGFA
ATXN2	other	0.000489	DCLK1,DDIT3,FAM107B,HSPA5,MAML1,NOTCH2,PCP4,SNCA
CCAT1	other	0.000489	CDH1,CDKN1B,CDKN2A,EGFR,HK2,LDHA,PGK1,PKM
RHEB	enzyme	0.000489	BACE1,CDKN1B,FASN,GCK,GOT1,IRS1,RPS16,SDS
DAB2IP	other	0.000489	CDH1,CLU,CXCL1,EGR1,EPAS1,ICAM1,SERPINE2,ZEB1
CALCA	other	0.000504	ACP5,ANK3,CALCR,CD83,EDN1,EGLN3,EPAS1,ETS1,FA2H,FOS,GFAP,GPR65,HILPDA,ICAM1,ID2,IGF1,IKZF4,IRF5,JUNB,KDR,NFIL3,NFKBIA,NR4A1,PLEKHA6,PLXDC2,POMC,PSAT1,RBM14,RUNX2,SLC9A3,SNX3,SOD1,SORT1,TGFB3,TNFAIP3,TNFRSF9,TNS1,ZEB2
LRRFIP2	other	0.000508	AKR1B1,ARHGAP45,CDK6,FRMD3,FSTL1,GRAMD4,ITGAV,KL,LAMC1,LAMC2,LPAR1,LUM,MALT1,MGAM,PKP1,PODXL,PRLR,ROR2,SEMA3C,SOHLH2,TGFB2,TPP2
THRB	ligand-dependent nuclear receptor	0.000527	ACACA,ACP5,ATP5MG,BCL3,BTG2,CASP8,CCN4,CCND2,CDK6,CDKN1B,CEBPA,CFD,COX7A1,CYP27B1,DCN,DDC,EGFR,FASN,FOS,FOSL1,FRZB,FSTL1,FZD1,FZD4,FZD7,GCH1,GHRHR,H1-2,H3C13,ID1,IGFBP2,KLF9,MACC1,MAPK3,MLXIPL,NKD1,NR4A1,NRGN,PER1,PLIN1,PPP2CA,RIPK3,RUNX2,SFRP1,SLC7A11,STAT5B,TNFRSF10A,TNFRSF9,TOGARAM2,TSHR,UCP3,UQCRH,WIF1,WNT2B,WNT4,ZNF185
ADORA2A	G-protein coupled receptor	0.000544	ALDOC,ATP5F1E,ATP8A1,BCL2,CD24,DANCR,DAPK3,DUSP1,EIF1,FOS,FUS,GNG7,GPI,HBA2,HNRNPK,KCNB1,KCTD16,NFKBIA,NR4A1,NR4A2,NR4A3,NTRK2,OCLN,PMPCA,PPP2CA,RAB3A,SPARC,SPTBN1,SYT11,TSC22D3,VEGFA
SOD1	enzyme	0.000546	ADCY2,ADORA2B,ALDOC,APPL2,ARC,ASL,ASS1,AURKAIP1,BCL2,BIK,CCNT1,CD36,CLU,CNR1,CP,CTNNA3,CX3CR1,CYB561,DCXR,ESM1,ETS2,FOS,GCAT,GFAP,GNG10,GNG4,GNG7,GUK1,HIVEP3,HSBP1,HSPB8,ICAM1,IGF1,IL15,JUNB,KCNJ2,KCNS1,MCL1,MT2A,MT3,NDUFV3,NFIL3,OCLN,P2RX4,PAWR,PCP4,PPP1R15A,PRRX1,PTPN21,RUNX2,RYR1,SCN2B,SHANK2,SKP1,SLC1A2,SOD1,SOD2,SOST,TGM1,TNFAIP3,VAPA,VCAM1
GATA6	transcription regulator	0.00057	ABCB1,ACVR2B,AFP,ALOX15,AQP5,ASPA,CALML4,CAT,COL4A1,COL4A2,CRABP2,DAB2,DLD,DLK1,DLST,DLX3,DSCC1,EDN1,ESPL1,FH,GPI,HBA2,HES1,IRF6,KDM5B,LAMA1,LDHB,LGR5,MARCO,MYLK,NDUFA1,NDUFA3,NF2,NFIA,PAX2,PGK1,SEMA3C,SLC9A3,SOD2,SORBS3,SPARC,SUCLA2,TGFB2
ECSIT	transcription regulator	0.000571	BCL3,CD83,JUNB,NFKB2,NFKBIA,NFKBIE,NR4A2,PIM1,SOD2,TNFAIP3
RBM39	transcription regulator	0.000571	ACAT1,AKR1B1,ASNS,COASY,CTH,GFPT2,GOT1,HK2,ME2,PSAT1
NKX3-1	transcription regulator	0.000572	BTG2,CA2,CA8,CDH1,CX3CR1,ETS1,ETV3,FES,FKBP5,FOS,PF4,PIM1,PTPRK,SMAD2,SOX4,TMPRSS2
GPS2	transcription regulator	0.00058	ABCG1,ALAS2,BIN1,CDK6,CXCL1,CXCL2,ERMAP,FAM20C,FZD1,HIVEP2,NFKBIA,RNF144B,SGK1,SOCS1,TBCC,VCAM1,XYLT1,ZNF703
SOX4	transcription regulator	0.000582	ADAMTS4,ADAMTS5,AMOTL1,BBC3,BCL2,BEX3,DUSP4,EMB,ENPEP,EZH2,FN1,FOS,GCAT,GRB7,HAMP,IGF1,IGF2,KANK1,KDM7A,LHFPL6,MARCKSL1,mir-181 (includes others),NREP,PLEKHA1,PLXNA1,PPM1F,PXYLP1,SELL,SEMA3B,SEMA3C,SEMA3F,SERPINE2,SLC2A6,SORT1,SYNDIG1L,TENM4,TLE5,TMEM255A,TNFRSF19,TRMT9B,TUBA1A
RNF5	enzyme	0.000609	ACACA,BAK1,BCL3,BOK,CD276,COL1A2,COLGALT1,CX3CR1,EGFR,ENO1,FDFT1,HMGCR,IGF1,IL1RAP,LPAR1,MMP14,NFKB2,RPL14,SEC16B,SORBS3,TAC1,TREM2,ZYX
SOX17	transcription regulator	0.000614	AFP,AKR1C1,AKR1C2,CDH1,CDKL1,CDKN2C,COL4A1,COL4A2,FOS,KDR,KL,LAMA1,PLK1,SPARC,VIT
MAP2K5	kinase	0.000614	AACS,ACACA,ALDOC,DHCR7,FDFT1,FOS,HMGCR,HMGCS1,ID1,IDI1,INSIG1,MSMO1,NR4A1,NR4A3,STARD4
NTRK2	kinase	0.000614	ABCB1,ATCAY,CCND2,CDH1,CDKN2B,CDKN2C,DAB2,EGR1,FOS,GRM5,INPP5D,KCNJ9,LRRC7,MYCN,POMC,PVALB,RAB3A,RBFOX1,RIMS3,RUNX2,SERTAD1,SLC12A5,SOX9,VEGFA,ZMAT4
MAPK9	kinase	0.000622	ACACA,BAK1,BBC3,BCL2,CDH5,CDKN1B,CDKN2A,DLK1,EDN1,EGR1,EPAS1,FASN,FOS,FOSL1,GPAT4,HMGA1,HMGCR,HMGCS1,IER2,IGFBP2,IL18,JUNB,LSM3,LSM5,MARCKSL1,MIF,OCLN,PPP1R15A,SCD,SOD2,SOD3,TLR3,TNFAIP3,VDR,ZFP36,ZYX
COPS5	transcription regulator	0.000624	AMD1,ANP32E,APAF1,APRT,ATF3,BAK1,BLCAP,CCNT1,CDC20,CDKN1B,CDKN2C,CEBPA,CETN2,COL2A1,DBF4,DCXR,DDIT4,DEF6,DSCC1,ESPL1,FAM162A,GUK1,H1-2,HMGA1,HNRNPU,HSPA4L,LDHB,MARS1,MT2A,PHF5A,PLK3,PNP,POLE4,PPP1R15A,RFC2,RPL36,RRP8,SESN1,SLC12A2,SMC3,SYNCRIP,TBRG4,TM4SF1,TRAF4,WRN,ZNF365
SEMA7A	transmembrane receptor	0.000639	ACACA,CCN4,CD36,COL1A2,EGR1,FASN,FN1,IL13RA2,IL18,MLXIPL,RELA
GCK	kinase	0.000639	ACADM,ATP5F1A,ATP5MC1,ATP5MC2,CCND2,CDH1,ECHS1,FASN,FH,GCK,POMC
SMAD5	transcription regulator	0.000639	ALPL,COCH,CSF1,DLX3,GFAP,HAMP,ICAM1,ID1,RUNX2,VCAM1,VEGFA
MECP2	transcription regulator	0.000643	ABCB1,ADAM12,ADORA1,B3GALT5,BRCA1,CALB2,CAMK1D,CAMK2A,CDH1,CDKN2A,CDKN2B,EGR1,EZH2,FKBP5,FRZB,GABBR2,GSTO1,HBA2,HSPA5,INPP5A,ITIH3,IVD,JUNB,KCNA1,MEG3,NCALD,NR4A1,NXPH3,PLAAT1,RSPO2,SGK1,SLC12A5,SLC1A2,SLC26A4,SYT4,TFPI2,TSPAN13,UNC5C,UQCRC1,VEGFA,WNT3A
KDR	kinase	0.000648	A2M,ANGPT2,ANP32A,DLL4,HAMP,INPP5D,KDR,MMP14,NR4A1,PAX2,PIM1,SFRP1,TAL1,VEGFA
STAT6	transcription regulator	0.000671	ACP5,ADAM11,AHCYL1,ALOX15,ANKLE1,ASS1,BCL2,BCL3,BIK,BIRC2,BRCA1,CA2,CAMK1D,CASP6,CCDC50,CCND2,CD24,CDKN1B,COL1A2,CRIP1,DHX58,DNAAF2,DUOX2,EGR1,EVC,EXT1,FASN,FKBP5,FLRT2,FN1,GATA3,GATM,GCSAM,GTSE1,HAMP,HBA2,HMGCR,HNRNPH3,HROB,HYCC1,ICOSLG,IER2,IGF1,IL13RA2,IL15,IRF1,ITGB7,JAK2,KIDINS220,LACC1,LACTB,LPIN2,LY75,MAOA,MID1,mir-95 (includes others),MMP14,MMP28,NFATC2,NFIL3,NFKBIA,NMD3,PARPBP,PDGFC,PLS1…
MIEF2	other	0.000671	ACACA,CDH1,FASN,HMGCR,HMGCS1,SCD
FLVCR1	transporter	0.000671	ICAM1,NR4A1,RPL35,RPS14,RPS19,RPS27A
PANDAR	other	0.000671	APAF1,BBC3,BCL2,BIK,CDH1,CDKN2A
JMJD1C	enzyme	0.000671	EGR1,ETV6,ID1,LMO2,NOG,TAL1
CRTC1	transcription regulator	0.000675	CYCS,HAMP,INSL4,MT2A,NR4A1,NR4A2,PDE10A,PER1,SIK1
MNT	transcription regulator	0.000705	ACY1,ARHGAP45,BNIP3,BST1,CAD,CCND2,CD300LB,CD36,DDIT3,FBXO32,GPR55,ID1,KLF10,LDHA,PGK1,SERPINH1
TFEB	transcription regulator	0.000706	ACACA,ACADM,ACP5,AHR,AP1M2,ARSA,ARSG,ATP6V0B,BCL3,BTG1,CA5B,CCNH,CDH1,CHEK1,CHST2,CLCN7,CLDN19,CLTB,COX6A2,CXCL1,CXCL2,CXCL3,DCN,DHH,DUSP2,ESRRA,FASN,FJX1,FN1,FOS,FOSL1,GALC,GBA1,GLB1,GLMP,GNS,GPR65,HGSNAT,HMGCR,HPS1,HPS5,ICAM1,IDS,MAN2B1,MANBA,MCM4,MITF,MMP15,NAGA,NFIA,NUP188,NUP210,NUP54,P2RX4,PNP,PRX,PSAP,RMI1,RUNX2,SCARB2,SOCS1,SORT1,SPARC,SUMF1,TACSTD2,TIMP2,TNFAIP6,TUBGCP3,VEGFA,WIPI1,ZEB1
ATG5	enzyme	0.000709	AGR2,ARG2,BMF,CDH1,CDH5,DAPK3,ELOVL3,ENDOG,EVA1A,FN1,HAMP,HK1,HK2,HSPA5,ICAM1,ICAM2,IRF3,LAMTOR5,LPCAT1,PPP2R2B,PSEN1,RELA,SNCA,TOMM20,VCAM1
KDM3B	enzyme	0.000747	ADRA2A,APOD,ARG2,ARL6IP1,CDC20,DEGS2,EFNB2,FN1,FRMD4B,GTSE1,IGF1,IRS1,KALRN,MYLK,NOTCH3,PALLD,PRUNE2,S1PR3,TMEM74B
PRMT5	enzyme	0.000747	CAD,CDH1,CDKN2A,CEBPA,COX7A1,CUL4B,CYCS,DCLK1,FASN,GAS1,KLF4,LDHA,PER1,PKM,PNPLA2,SNAI1,SOX9,TNFAIP3,WIF1
TBP	transcription regulator	0.000747	ABCB1,ALAS2,ASNS,BCL2,ETS2,FN1,FOS,HMGCR,IGF2,MANF,NF1,NFKBIA,NKD1,PPP2R2B,RNU1-4,RNU2-2P,RPL31,RPL34,TNFAIP3
TWF1	kinase	0.000747	ATG101,BMF,BNIP3L,CDC20,CDH1,CREB5,DEPP1,DUSP1,EGR1,FEZ1,FOS,JUNB,NFKBIA,NPR1,NR4A1,SNCA,SOX9,WIPI1,ZC3H12A
C2CD5	other	0.000758	ACADM,COX4I1,ELOVL3,HAMP,KLHL13,PNPLA2,TBX1,TNFRSF9
CIC	transcription regulator	0.000758	CNR1,DUSP4,FOSL1,LRRK2,MAFF,MMP24,SLC20A1,SLC7A11
MAPKAPK3	kinase	0.000758	BCL2,CDKN2A,DDIT3,HSPA5,HSPB6,HSPB8,IRF3,ZFP36
SMC1A	enzyme	0.000765	BCL2,CDC20,CDH1,CEBPA,DNMT3A,EZH2,FLT3,ID2,JAK2,KLF4,NPM1,POLE4,SNAI1,SOCS1,STAT5B
YARS2	enzyme	0.00078	NDUFA9,NDUFB8,NDUFS1,NDUFS3,SDHB,UQCRC1,UQCRC2
TIAL1	transcription regulator	0.00078	FASN,HBB,HMGCR,HMGCS1,INSIG1,INSIG2,VLDLR
FGF18	growth factor	0.00078	ARRB2,BAMBI,CDH1,CSF1,NOG,RUNX2,SNAI1
PDHA1	enzyme	0.00078	BHLHE40,CSF3,CXCL1,CXCL2,EDN1,ESM1,PKM
PLD1	enzyme	0.000796	BCL2,CD36,CDKN1B,DDIT3,ICAM1,IL13RA2,NR4A3,STXBP1,VCAM1,ZEB1
PNPLA2	enzyme	0.000805	ACADL,ACADM,ACADS,BCL2,CD36,CEBPA,FASN,FH,GPR3,HSPA5,ICAM1,INSR,IRS1,MT2A,PLIN5,PLPP1,PNPLA2,SLC16A1,TGFB2,UCP3,ZNF423
PROC	peptidase	0.000818	ANGPT2,BIRC2,CLU,CXCL3,DDX21,F5,HK1,ICAM1,NFKB2,NR4A1,TEK,THBD,TNFAIP3,VCAM1
FGFR3	kinase	0.000818	CDH1,CDKN2A,DDIT3,FN1,FOS,FRMD3,GFAP,HES1,HK2,HSPA5,NOG,SNAI1,SOX9,SPARC
PF4	cytokine	0.000824	ARC,CD1C,CD83,CEBPA,CNN1,CXCL3,EPSTI1,FN1,FOS,GCH1,ICAM1,IRF1,KLF4,LY75,MYCN,NFKB2,NFKBIA,NFKBIZ,REL,SOD2,THBD,TNFAIP3,VDR
CDCA2	other	0.000824	BRCA1,CDKN1B,CDKN2A,CDKN2B
RSC1A1	other	0.000824	SLC28A1,SLC28A2,SLC28A3,SLC5A1
NUBPL	other	0.000824	NDUFA13,NDUFS1,NDUFS3,NDUFV1
NFKB1	transcription regulator	0.000853	A2M,ABCB1,ADAMTS4,ADORA1,AHRR,AKR1B1,BAMBI,BCL2,BCL3,BHLHE40,BTG2,CCND2,CD59,CD83,CEBPA,COL1A2,COL2A1,CSF1,CSF3,CXCL1,CXCL2,CXCL3,CYCS,DLL4,DUSP1,EGFR,EGR1,EPAS1,FCGRT,FN1,FOS,GATA3,HSP90B1,ICAM1,ICOSLG,IKBKB,IL18,IRF1,MAP3K8,MCL1,mir-146 (includes others),NAMPT,NFKB2,NFKBIA,NR4A1,NR4A2,NR4A3,PIM1,PLEKHA7,PLK3,RELA,RIPK3,SLC25A4,SOD2,SOX9,TNFAIP3,TSLP,VCAM1,VEGFA
BMP2	growth factor	0.000854	ACP5,ALPL,APAF1,BBC3,BCL2,BHLHE40,BMP2K,BTC,CDH1,CDKN1B,COL1A2,COL2A1,CSF1,DLX3,ETS1,FGFR2,FN1,FOS,FZD1,GFAP,HAMP,ID1,ID2,JUNB,KLF10,KLF4,KLF9,MELTF,NOG,NTRK3,POMC,RUNX2,SOST,SOX9,SPARC,TAC1,TBC1D10A,TBX1,TNN,TNNT1,VDR,VEGFA,WNT4,ZBTB16
UXT	transcription regulator	0.000859	CHEK1,ENO2,F5,FKBP5,GTSE1,HPGD,HUS1,NFKBIA,TLR3,TNFAIP3,UXT
CBL	enzyme	0.000865	BCL2,CDKN2B,DDIT3,EGFR,EPHA4,FGFR2,FLT3,FN1,FOS,GBA1,INSR,JAK2,LAT,NR4A1,RUNX2,UCP3
SFTPA2	other	0.000871	DDIT3,EGLN1,EGLN3,HSPA5,JDP2
ERCC4	enzyme	0.000871	FN1,HPRT1,IGF1,PRLR,SNCA
MIA	other	0.000871	CDH1,FN1,MIA,MMP14,SPARC
PROK2	other	0.000871	BCL2,FOS,NR4A2,NR4A3,VEGFA
SUPT5H	transcription regulator	0.000871	AGO1,ANKRD37,NPM1,SNCA,TAF9B
PRKCZ	kinase	0.000875	BCL2,CASP2,CDH1,COL1A2,ETS1,HIF1AN,MAPK1,MAPK3,NFKBIA,PSAT1,VCAM1,VEGFA
RORC	ligand-dependent nuclear receptor	0.000883	ARSG,ASNS,CAD,CD36,COL1A2,DDC,ELOVL3,ENO1,FDFT1,GFPT2,GOT1,GPI,HK2,HMGCR,HPGD,IDH3B,KCNK5,LDHA,LPIN2,MDH1,MGST3,MT2A,PDK1,PGK1,PKM,REL,SDHB,SDHC,SDHD,SLC15A4,SLC16A7,SLC1A2,SLC2A13,SPARC,SULF2,TPI1,VEGFA,VLDLR,ZBTB16
CXCL12	cytokine	0.000887	ACP5,ANKS1B,BCL2,BCL3,BMP6,CA2,CCNT1,CD36,CDH1,CYLD,CYP3A5,DLL4,EGFR,EGR1,ESM1,FN1,FOS,HES1,ICAM1,ID1,IRF3,IRF6,JAK2,JUNB,mir-24 (includes others),MMP14,NCK1,NPHS1,NR4A1,PCDH1,PODXL,RBM14,RHOC,RUNX2,RYR1,SNAI1,SOCS1,SORBS3,TAC1,TNFRSF10A,TNFRSF10D,ZBTB16
MAPK1	kinase	0.000891	ADAM12,ANGPTL4,ARC,ARG2,ATF3,ATP2A1,BCL11A,BCL2,CDH1,CDKN1B,CHST2,CHST7,COX17,CRABP2,DAB2,DCN,DDT,DLX3,DSE,DUSP1,DUSP2,EGLN3,EGR1,FBXO32,FES,FLNC,FN1,FOS,GATA3,GFOD1,GNG2,GRB7,HBA2,HBB,IGSF9B,ITGAV,JUNB,KRT81,MAL2,MAPK3,MAST3,MCL1,MITF,MMP28,MNS1,MYRF,NR4A1,NUP188,NUP210,PRKG1,PSAT1,PTPRK,RCAN3,RGS16,RNU5D-1,S1PR3,SHANK2,SNAI1,SPOCK1,STC1,TLR3,TNFRSF9,TRIM25,TRIM5,UBE2C,UTP18,VDR
KCNJ2	ion channel	0.000896	ADAMTS12,AMOTL1,ANK2,ARFGEF3,ARHGEF11,CDC42BPA,COL2A1,DSP,DYNC1H1,FLNC,FOS,KCNJ2,KIF13A,KIF21A,KIF5C,LMF1,MACF1,MAP1A,MAP6,MICAL2,MYH14,MYO7A,MYO9B,SHROOM3,SPTBN1,SPTBN2,TAOK2
MRTFA	transcription regulator	0.000912	ARHGEF11,CAVIN2,CD24,CDC42BPA,CDKN2A,CLDN15,CNN1,COL9A2,COX7A1,EDN1,EGR1,ELOVL3,ETV6,FCN1,FLRT2,FN1,FOS,G0S2,GAS1,HAMP,HPGD,ICAM1,ID1,ITGAV,LOXL1,MOGAT2,MYLK,MYOCD,NEO1,NREP,RHOBTB1,SGK1,SLC1A2,SLC20A1,SLC7A11,TAL1,TBX1,TGFB2,TPM2,TST,TUBB1,VCAM1,WTIP
H1-1	other	0.000943	ABCG4,ANP32E,BCL3,CD36,DEGS2,DOT1L,FARP1,FOS,GLB1,GPM6A,ICOSLG,IGF2,MAN2B1,MANBA,MARS1,MIX23,MMP15,SCAMP4,TEX2,TSC1,ZNF143
EIF2AK4	kinase	0.000947	ASNS,ATF3,BCL2,CAT,CD36,DDIT3,DDIT4,EGR1,FASN,GCK,PDHB,PPP1R15A,PSAT1,PSEN1,SOD2
RNF138	enzyme	0.000969	CACNA1A,CCND2,CXCL1,ICAM1,LRRC32,NAMPT,NFKB2,PLK3,RGS16
MPZ	other	0.000969	DDIT3,DERL3,FDFT1,HMGCR,HMGCS1,HSPA5,ID2,PPP1R15A,SOX4
CXCL8	cytokine	0.00102	ABCB1,ABCG2,ACKR3,ARG2,BCL2,CDH1,CDKN2A,COL18A1,COL1A2,COL4A1,FOXJ1,HAS1,ICAM1,IFRD1,KLF4,MYO1E,NFKBIA,OCLN,PCDH1,PLD2,SELL,SLC19A3,SOCS1,TNFRSF10A,VCAM1,VEGFA,ZFP36
TERC	other	0.00102	CDC20,CDH1,CDKN1B,CLEC4F,CLU,EGFR,EGR1,GFAP,GPI,H19,HMGCR,NR1D1,PRC1,UPP2
MYB	transcription regulator	0.00104	ACAP1,ADAM12,ATF3,BCL2,BHLHE40,BMF,BRCA1,CASP6,CBX4,CDH1,CDKN2B,COL1A2,COL4A1,COX6A2,CSF3,EGFR,ENO2,EZH2,FN1,FOXJ1,GATA3,HK2,HSPA5,ICAM1,IGF1,IGF2,IGLL5,JAK2,KDR,KLF4,NFKB2,REL,SLC16A3,SLC25A3,SNAI1,TNFRSF9,UXT,ZC3H12A
VEGFB	growth factor	0.00105	ACAA1,ATF3,BAK1,BBC3,BIK,BMF,CASP2,CASP8,CDH5,DCN,ELOVL3,MSS51,OLR1,PRDX5,SOD1,SOD2
GNAS	enzyme	0.00105	ALPL,ANKH,ATF3,BACH2,BAK1,BEND5,CABLES1,CCDC50,CEBPA,CYP27B1,DTX4,ETS2,FASN,FOS,GFOD1,GLI2,GOT1,INPP5D,IRAG2,KLF4,LMO2,LPP,MAFF,NR4A1,NR4A2,NR4A3,PTCH2,RASD1,RNF125,SCG3,SH3KBP1,SNX9,SPARC,SWAP70,TRIM25,ZYX
THPO	cytokine	0.00109	CCND2,CEBPA,CXCL1,EPSTI1,FOS,GCH1,ICAM1,IRF1,JAK2,KDR,KLF4,mir-146 (includes others),mir-191 (includes others),MYCN,NFKB2,NFKBIA,NFKBIZ,PF4,PIM1,REL,SOD2,TNFAIP3,VDR,VEGFA
SPRING1	other	0.00109	AACS,ACACA,ACSL3,DHCR7,FASN,FDFT1,HMGCR,HMGCS1,IDI1,INSIG1
AZGP1	transporter	0.00109	CDH1,CDKN1B,DSP,EGR1,FBXO32,GYS1,HK2,KRT19,PNPLA2,UCP3
ATF2	transcription regulator	0.0011	ASNS,ATF3,BCL2,CDKN2A,DDIT3,DMBT1,DUSP1,DUSP10,DUSP5,DUSP8,EGR1,FN1,FOS,ITGB8,MCL1,MT2A,MYLK,PSEN1,RELA,SOD2,TGFB2,TSHR,VCAM1
TET1	enzyme	0.00111	ARC,ATF3,BMP6,CCND2,CDKN2A,CSF1,EGFR,FOS,FOSL1,GLI2,HLTF,ID1,KARS1,NF2,NOTCH3,PAX2,SOD1,SOD2,TGFB2,TREM2,WNT3,WNT4
FGFR2	kinase	0.00112	AFP,B4GALNT4,BCL2,BRCA1,CA2,CCN4,CCND2,CDH1,COL4A1,COL4A2,DAB2,EFHC2,ENPEP,FGFR2,FN1,FOS,GRB10,HES1,ICAM1,ID2,IGF1,IGF2,LAMA1,LEFTY2,LGR5,NOG,RUNX2,SFRP1,SNAI1,TENM3,VCAM1,VEGFA,ZEB1
LMX1B	transcription regulator	0.00113	ARMH4,CDKN1B,COL2A1,COX6A1,HES1,NDUFA2,NDUFA3,NDUFA4,NR4A2,PAX2,SIM2,UQCRQ
USP38	peptidase	0.00114	BNIP3,CSF3,CXCL1,CXCL2,FN1,LDHA,PDK1,VEGFA
OSCAR	other	0.00114	BCL2,CD83,CX3CR1,CXCL1,CXCL2,CXCL3,ICAM1,JAK2,MAP3K8,MMP19,NLRP12
SFRP1	transmembrane receptor	0.00116	ACACA,BACE1,BIK,CD24,CDH1,FASN,FN1,GATA3,MLXIPL,NAMPT,PRLR,RUNX2,SFRP1,SOX9,TGFB2
KITLG	growth factor	0.00119	BCL2,BIK,BTG1,CA2,CAVIN2,CD24,CDH1,CDKN1B,CDKN2B,CEBPA,CLU,CSF1,EFNB2,EGR1,ETF1,FOS,GFAP,ID2,IL18,ITGAV,KDR,KLHL24,MAP2K1,MARCO,MID1IP1,NFKB2,NFKBIA,NPM1,PDCD4,PF4,PIM1,PKM,PODXL,PTPRR,RCC2,RPL7,RPS3A,SDHC,SHC1,SKI,SLC44A2,SLC4A1,SOCS1,TAL1,TCF12,TSC22D3,TUBB1,TXNL1
STAT4	transcription regulator	0.0012	ACADL,ACAP1,ALDOC,ARFGAP3,ASPH,BCL2,BCL3,BHLHE40,CCNL2,CDKN1B,DAPK2,ENO2,ERO1A,ERRFI1,FDX1,FZD7,GATA3,GBE1,GCNT2,H3-3B,HILPDA,ING2,IRF1,KLF9,LAMTOR3,MAP3K8,MBOAT2,NXN,PDK1,PER1,PLAC8,RAMP2,RASL12,RGS16,RNF138,SERTAD1,TCEAL3,TGFB3,TPP2,VDAC1,VEGFA,VLDLR,ZNF394
VCP	enzyme	0.0012	A2M,BCL2,CDKN1B,DDIT3,DNPH1,DUSP1,GALNT5,GFPT2,HERPUD1,HSPA5,NCALD,NFKB2,NPM1,PLPP1,RCC2,SMURF1,TAP2,VCAM1
SGK1	kinase	0.0012	CDK6,CDKN1B,CEBPA,KCNA1,KCNA4,KCNQ1,KCNQ3,KCNQ4,KCNQ5,SCNN1G,SGK1,SLC15A2,SLC1A2,SLC5A1,SLC6A8,SLC9A3,TRPV5,TRPV6
RAC1	enzyme	0.00121	ABCB1,ACP5,ATF3,CDH1,COL1A2,COL2A1,CYLD,DLL4,DUSP1,EGFR,FN1,FOS,FOSL1,ICAM1,KLF4,MAFA,MCL1,MMP14,NF2,PAWR,PRKG1,SHC1,SLC1A2,SOD2,SOX9,VCAM1,VEGFA,WNT3A,ZEB1
CLCA2	ion channel	0.00121	CASP12,CASP8,CDH1,CDKN1B,FN1,SNAI1
TCF12	transcription regulator	0.00124	ARSA,CCND2,CDH1,CDKN2A,CDKN2B,ETS1,FLT3,FN1,GATA3,ID2,IRF1,ITGB7,JDP2,KLF7,LDHA,LDLRAD4,MFSD13A,NFKBIE,NOTCH3,NR4A3,POMC,RAB33A,RPS3A,SEMA4A,STK17B,TNFAIP1,TNFRSF8,VEGFA,VIPR2,ZBTB16,ZC3H12A
NR1H3	ligand-dependent nuclear receptor	0.00124	ABCG1,ACACA,ACSL3,APOC1,APOD,ARG2,ARL4C,ATF3,CAT,CDC25B,CDH1,CDKN1B,CSF3,CX3CR1,DLL4,FASN,FDFT1,FUS,G0S2,GCK,GNGT2,GRAP2,HK1,HMGCR,HSD11B1,INSIG2,MID1IP1,MIF,mir-181 (includes others),MLXIPL,MT2A,NFKBIA,PLK1,PLTP,PRC1,RPS14,SCD,SNAI1,SOCS1,TBX1,TNFRSF9,TSHR,UBC,UBE2C,VEGFA
BIRC3	enzyme	0.00125	BCL2,CXCL1,ICAM1,MCL1,NFKBIA,REL,RELA
NTF4	growth factor	0.00125	FOS,GAP43,NTRK2,SLC12A5,SPARC,TAC1,TUBA1A
CNTF	cytokine	0.00125	ADGRL3,APOD,ATF3,ATP6V1E1,B3GAT2,CCNT2,CNR1,CP,EGR1,FASN,FOS,GATM,GFAP,GPC6,GPNMB,GPR65,IRF1,IRS1,JUNB,KCNIP1,KCNK6,KLF4,MCL1,NAMPT,NFIA,NGF,NR2C1,NR2C2,P2RX4,PAFAH1B1,PDE10A,PF4,POMC,RAB3C,REL,SCN2B,SLC13A3,SLC16A1,SOCS1,TAC1,ZFP36
NRF1	transcription regulator	0.00125	CDH1,COX4I1,COX5B,COX6A1,COX6B1,COX6C,COX7A2,COX7B,COX7C,COX8A,CYCS,ESM1,HBB,HPCAL4,IDE,NCALD,POMP,PPRC1,SDHD,SNAI1,SURF1,TOMM20,VDAC1,ZEB1
HAVCR1	other	0.00125	AHR,APBB1IP,BHLHE41,CD24,CDK6,CDKN1B,ENO2,FER,GATA3,GLI2,HAMP,HK2,IRF1,KDM3A,NAMPT,NEO1,NFKBIA,PFKFB3,POMK,SPARC,TAF9B,TAP2,TSPAN18,VEGFA
SND1	transcription regulator	0.00126	ANGPTL4,ASCL4,ASPA,CCDC136,CDH1,DLK1,DMBT1,DNMT3A,EPS8L1,EXTL3,FLOT2,GLP1R,HUNK,ID1,IGF2,IKZF4,IL13RA2,KIF5C,KLF10,KRT81,LRRK2,MAFA,MNS1,NXPE2,PHF5A,PIWIL4,POU2AF1,QPCT,RBPMS2,RGS16,SIX2,SLCO4A1,SMURF1,SOX4,SYT17,TAC1,TECPR2,TESC
CEBPD	transcription regulator	0.00126	AKR1C1,ASNS,BRCA1,CASTOR2,CDK6,CDKN1B,CLU,COL1A2,CXCL1,DDIT3,DEPP1,EGFR,FBXO32,FN1,FOS,GFAP,GNG10,HAMP,HK2,HSP90B1,IGF1,ITGAV,LAMC1,MIA,MITF,NGF,TNFAIP6,VLDLR
SRSF1	other	0.00127	CD200,CDH1,EIF2A,EIF3K,FASN,FDFT1,FN1,HMGCS1,KARS1,MARS1,NARS1,NFKBIA,PLK1,RPL27A,RPS16,SCD,SRSF7,TNFAIP6,VEGFA,ZC3H15
OVOL2	transcription regulator	0.00127	ARHGAP31,CDKN2C,EFNB2,ENO1,EPHA4,GPI,HK2,LDHA,NR2F1-AS1,PGK1,PKM,RHOJ,SYDE1,TUBA4A
HCAR1	G-protein coupled receptor	0.00128	ATP10D,CA2,CD36,DLL4,EDN1,GPC6,HK2,ICAM1,LDHA,PADI2,SLC16A1,SLC16A3,SNAI1,SPARC,TGFB2,TMTC1
FOXC2	transcription regulator	0.00128	ADD1,ALPL,ANGPT2,CDH1,CDKN1B,CEBPA,CFD,COL2A1,EFNB2,FN1,GPNMB,INSR,IRS1,ITGBL1,KDR,PLIN1,RUNX2,SNAI1,SOX9,TBX1,VILL,ZEB1
N6AMT1	enzyme	0.00131	ADRA2A,AFAP1L1,AGR3,ANGPT2,BCL2,BTG1,CDC42EP1,CDO1,DACH1,DAPK2,DCTD,ESPL1,FAM171A1,FBXO21,FGFR4,FSTL1,FZD7,GRB7,IRS1,KCNQ1,LGR5,MIF,MPZL1,MYO1B,NFIA,RASL11B,RHBDF1,SLC44A2,TIFA,TMEM132A,VDR,ZNRF3
TNFSF11	cytokine	0.00132	ACP5,ADORA2B,AHR,AHRR,BCL2,BST1,CA2,CALCR,CD300LF,CD83,CDC42EP4,CDKN1B,CEBPA,CSF3,CSRP1,DAB2,DUSP1,ETS1,FOS,FOSL1,GCH1,GRB10,GTF2H4,HRH2,ICAM1,IFRD1,IGF1,IL15,ITGAV,JDP2,JUNB,LAT,MAP2K1,MARCKSL1,NFATC2,NFIL3,NFKB2,NFKBIA,NFKBIE,NFKBIZ,OSCAR,PIM1,PLK1,RGS16,SAA1,SENP2,SLC20A1,SOCS1,SOD2,TSPAN13,VCAM1
IL13	cytokine	0.00133	ACKR3,ACP5,ADAMTS4,ADGRE3,ADORA1,ADORA2B,ALOX15,ARG2,ATF3,BCL3,BIRC2,CA2,CALCR,CASP6,CASP8,CD1C,CD1E,CD36,CEBPA,CHST2,COL18A1,COL1A2,CP,CXCL1,DCLK1,DMBT1,DUSP10,EGFR,EGR1,EPAS1,F13A1,FAM162A,FEZ1,FN1,FOXJ1,G0S2,GATA3,GPNMB,GRM5,HK1,HOMER2,HS3ST1,HSD11B1,ICAM1,IGF1,IL13RA2,IL18,KLF4,MAOA,MCL1,MID1,MIR99AHG,MMP14,MN1,MSMO1,MT1X,NCR3LG1,NID1,OCLN,PCDH1,PDGFC,PLA2G2D,RAB33A,RIN2,SERPINB4,SERPINF1,SLC…
PCSK9	peptidase	0.00135	ADGRE3,ANKRD33B,ARG2,ASS1,BASP1,CD24,CD36,CDH1,CREB5,DAB2,DBF4,DCN,DUSP10,DUSP2,ETS1,EZH2,FAM107B,FRMD4B,GNGT2,GPR65,GRK3,H1-2,HES1,ICAM1,ICAM2,ID2,IRAG2,ITGB7,LACC1,LIMD2,MARCKSL1,MIF,MYLK,OLR1,PF4,PLAC8,PLTP,RAN,SLC7A11,SNAI1,STX11,STX3,TMEM37,VCAM1,VEGFA
CHCHD10	other	0.00136	ASNS,CHCHD2,COX6A1,COX7A1,CTH,DDIT3,GSTO1,MTHFD2,SHMT2
ELK4	transcription regulator	0.00136	CDKN2A,EGR1,FOS,FOSL1,IL18,INSIG2,JUNB,NR4A1,PPBP
TGFB1I1	transcription regulator	0.00136	CD36,CDKN1B,FN1,FOS,HAMP,ID1,KLF4,KRT19,TNS1
MITF	transcription regulator	0.0014	ACP5,BCL2,BRCA1,C1orf74,CDC25B,CDKN2A,CENPO,CLCN7,COL2A1,COX4I1,DSTYK,ESPL1,FAM53B,FBXO32,FN1,FOS,FRMD4B,GPNMB,GPRIN1,GYG2,HES1,HPGD,HPS1,IVNS1ABP,KIFC1,MCM4,MDH1,MGAT4B,MICAL1,MITF,MMP14,OSCAR,PLK1,PPM1H,PPP2CA,RMI1,SCD,SEMA3C,SERPINF1,SGK3,SHTN1,SLC45A2,SNAI1,SORT1,SOX9,ST3GAL6,STXBP1,UBE2C
GNA14	enzyme	0.00142	ATF3,BNIP3,BTG2,CNN1,DUSP5,HK2,HSPB8,KCNK6,MAP3K8,NFIL3,NPR3,NR4A1,NR4A2,OLR1,PDK1,SGK1,TNFAIP6,VEGFA
APLN	other	0.00142	ALAS2,ANGPT2,BCL2,CAT,CDH5,CEBPA,EGR1,FOS,GFAP,HBA2,IRS1,KDR,NKD1,SOD1,TAGLN2,TEK,TESC,TIMP2
OMA1	peptidase	0.00145	ASNS,COX4I1,COX6A1,COX7A1,CTH,DDIT3,FASN,GSTO1,MTHFD2,NDUFA9,SHMT2,UQCRC2
NEDD4	enzyme	0.00147	ABCG1,CAT,CYP26B1,ERRFI1,FN1,MCL1,SNCA,SOD2,SOX9,TRPV5
OAT	enzyme	0.00149	ARTN,ASNS,BMP6,FGF11,GDF11,IL18,MANF,VEGFA,WIPI1,WNT3,WNT4
DIS3L	enzyme	0.00157	RNY1,RNY3,RNY4
HERC4	enzyme	0.00157	BCL2,CCND2,MCL1
KLHL21	enzyme	0.00157	DUSP1,NFKBIA,NFKBIZ
RGR	G-protein coupled receptor	0.00157	DDIT3,EIF2AK3,HSPA5
KRT5	other	0.00157	ICAM1,SERPINF1,VEGFA
EXOSC10	kinase	0.00157	BRCA1,CYLD,FOS
EXOC7	transporter	0.00157	SNAI1,SNCA,ZEB2
ERBB3	kinase	0.00158	CCND2,CDH1,CDKN1B,CDKN2C,CLU,DUSP1,EGFR,EGR1,FBN1,FN1,FSTL1,HBA2,IER2,IGF2,LHFPL6,MATN2,MXI1,NID1,PLK1,SFRP1,SGK1,SNAI1,SPARC,TNS1,VEGFA
RHOA	enzyme	0.00158	ATP5F1A,BCL2,CDH1,CDKN1B,CDKN2A,CDKN2B,FN1,FOS,GATA3,HSPD1,ICAM1,IRF1,ITGBL1,MMP14,MYCN,OCLN,PGK1,PRKG1,PRLR,RHOC,RUNX2,SLC26A4,SOX9,VCAM1,ZEB1
UCP1	transporter	0.00161	ACACA,ASNS,BACE1,CCDC136,CD24,CTH,DDIT3,EMB,ENHO,FASN,FBXO32,GFAP,GHITM,GOLM1,GOT1,GSTO1,IRF3,MSS51,MTHFD2,NDUFA10,NDUFB8,NDUFS3,PSAT1,RNASEL,SDHB,SHMT2,SMOX,TENM4,TLR3,UBC,UCP3,UQCRC1,UQCRC2,XPOT
PRKCD	kinase	0.00162	ALOXE3,ARHGAP32,BCL2,BIRC2,BNIP3,C3orf52,CAMSAP1,CDKN2A,COL1A2,DDIT3,ETS2,FBN1,FOS,FOSL1,FZD1,GFAP,ICAM1,ICOSLG,JCAD,JCHAIN,JUNB,MCL1,MSI1,MYO9B,NFKB2,NFKBIA,NOTCH2,NR4A1,PDCD4,PLAGL2,PPP1R15A,SOCS1,USP36,VCAM1,VEGFA,ZEB1,ZFP36
LIPA	enzyme	0.00162	AACS,AMACR,BCLAF1,CES3,COL1A2,DCN,GPNMB,HK1,HK2,HMGCS1,NDUFA3,NFIA,PCNP,PKM,PLD3,SCARB2,UAP1L1
PKM	kinase	0.00163	ABCG1,CD36,CDH1,CDKN1B,CLU,COL1A2,EGR1,ENO1,ENO2,FASN,FH,GGT1,HK2,IL18,LAMA1,LDHA,NDUFB8,PDHB,PDK1,PKM,RELA,SDHB,TREM2,UQCRC2
PPOX	enzyme	0.00165	CDC20,COX6A1,COX6B1,COX6C,CYC1,CYCS,NDUFA4,UQCRH
SP100	transcription regulator	0.00165	BRCA1,FOS,GABRE,HBB,HSPB8,HSPE1,ICAM1,SNAI1
NEO1	transmembrane receptor	0.00165	ADGB,ADGRG6,CDH1,COX10,EXT1,HAMP,MAPK3,STXBP5
BMP6	growth factor	0.00167	ACADM,ADAMTS5,AKTIP,AQP5,ARHGAP18,CAVIN2,CDKN2C,ERRFI1,FOSL1,FRMD4B,HAMP,ID1,ID2,KLF4,MATN2,MYCN,NOG,POMC,SLC20A1,SNAI1,STS,VEGFA,ZEB1
PPRC1	transcription regulator	0.00171	BMP6,DDIT4,DUSP5,ERRFI1,ESM1,GNG11,HK2,IL13RA2,NAMPT,NFKBIZ,OSCAR,TM6SF1,TMEM154
MEN1	transcription regulator	0.00172	ABCG1,ALDH1L1,CALB2,CASP8,CDH1,CDKN1B,CDKN2B,CDKN2C,CEND1,ENO2,EZH2,FKBP5,FN1,FOS,GAS1,GFAP,HOXC4,IGFBP2,MAFA,MAPK10,MN1,NFIA,NOTCH2,NRXN1,PVALB,RUNX2,SNAI1,SOX11,SOX9,STXBP1,VCAM1
H1-6	other	0.00172	ABCG4,ANP32E,BCL3,CD36,DEGS2,DOT1L,FARP1,FOS,GPM6A,ICOSLG,IGF2,MAN2B1,MANBA,MARS1,MIX23,MMP15,SCAMP4,TEX2,TSC1,ZNF143
CENPN	other	0.00177	ENO1,HK2,LDHA,PFKFB3,PKM
AKR1C1	enzyme	0.00177	GOT1,HK1,HK2,LDHA,LDHB
MTBP	other	0.00177	CAD,CCND2,CDKN1B,CDKN2B,NPM1
MCAM	other	0.00177	ATF3,CD24,CDH1,FN1,ID1
NFKB2	transcription regulator	0.00178	AKR1B1,BCL2,BEND5,C1QTNF3,CA8,CD83,COCH,DCLK1,DMTF1,DPT,ETS1,EZH2,FOS,HAMP,HLA-DOA,ICOSLG,IL34,JCHAIN,KCNMB4,MARCKSL1,MCL1,mir-154 (includes others),mir-210,NFKB2,NRG1,PAMR1,PLEKHA7,POU2AF1,RELA,SELL,SOD2,UTS2B,VCAM1,ZEB1
GLI3	transcription regulator	0.0018	BCL2,CCND2,DLL3,DUSP1,DUSP2,DUSP5,EGR1,FGF17,GLI2,HES7,IRF1,JUNB,MYCN,NFKBID,NFKBIZ,PAX2,RUNX2,SFRP1,SOX9,TAL1,TGFB2,TNFAIP3,TNFRSF10A,WNT2B,WNT3A
POM121	other	0.00187	AGAP6/AGAP7P,CD24,CDKN2B,KCNQ5,LTO1,NUP210,TMPRSS2,ZFP36,ZNF180
FAM83A	other	0.00187	ATP5ME,BAK1,BCL2,CEBPA,COX6A1,COX7B,FASN,MCL1,PNPLA2
SIX1	transcription regulator	0.00187	ACTN2,ATP2A1,BHLHE40,CD36,CDH1,CDKN1B,CDKN2B,CFD,CLU,DACH1,ENC1,FN1,GATA3,HSPB8,IGF1,KCNH1,KIFC3,LDHA,MYLK,PAX2,PPFIA4,PVALB,RYR1,SIX2,TNNT1,TPM2,ZEB1
DUSP1	phosphatase	0.00189	AACS,ACP5,ATF3,ATP2A1,BCL2,BHLHE40,CALCR,CXCL1,CXCL2,CXCL3,DUSP1,EGFR,EGR1,ELOVL3,FOS,FOSL1,ICAM1,IRF1,JUNB,LUM,MAFF,NAMPT,NR4A1,OLR1,PNRC1,PTPRK,RTP4,SOCS1,SOD2,TGFB2,THBD,VCAM1,ZFP36
NCOA3	transcription regulator	0.00191	AHR,BCL2,CEBPA,DDIT3,FASN,FGFR2,HES1,HK2,ICAM1,IGF1,IRF1,IRS1,KDR,LDHA,MAPK1,mir-27 (includes others),NFKBIA,PGK1,PPARD,SLC16A3,TGFB2,TRAF4,VEGFA
SLC2A3	transporter	0.00191	GPI,HK2,LDHA,LDHB,PFKFB3,PKM,TPI1
STK24	kinase	0.00191	ACACA,CD36,CDH1,FASN,FN1,MLXIPL,VEGFA
HDAC8	transcription regulator	0.00191	BBC3,BMF,FN1,KL,SNAI1,SOCS1,STX1A
TRPM2	ion channel	0.00192	BNIP3,COX4I1,EIF2A,ENO2,EPAS1,ERO1A,HSPA5,LDHA,NDUFA4L2,SOD2,VEGFA
EFNA5	kinase	0.00192	ADAMTS4,BTC,CRABP2,DSC1,DUSP4,EGFR,FOSL1,IRF1,PKP1,SLC20A1,SOX9,TGM1,TNFAIP6,UBE2C
RAC2	enzyme	0.00192	BCL2,CD24,CDH5,EFNB2,FOS,GCSAM,ITGB8,LDHA,MACF1,MIF,NR4A1,PKM,RUNX2,ZYX
DAXX	transcription regulator	0.00192	ACACA,BCL2,CASP10,CASP8,CSF1,FASN,HMGCR,HMGCS1,IRF3,MAVS,NFKB2,TMTC1,TRAF3,TRIM25
SLC22A5	transporter	0.00194	ACADL,ACADM,BMP6,HADHB,ITGB7,JUNB,NOG,SMURF1,TGFB3,TGFBRAP1
RMRP	other	0.00194	ALPL,BBC3,BTG2,CDH1,COL2A1,KLF4,RUNX2,SNRPA1,SOX9,ZNRF3
ZEB2	transcription regulator	0.002	ALPL,CASP6,CDH1,CDK6,CDKN2A,CDKN2B,CX3CR1,FCN1,GAB2,GATM,ID2,INPP5D,KRT19,MITF,SELL,SFRP1,SNAI1,VCAM1,ZEB2
FBXW7	enzyme	0.00201	ACKR3,APAF1,ATF3,ATP5F1A,BCL2,CARD11,CD36,CDKN1B,CSF3,DDIT3,DLST,ECHS1,FDFT1,FGFR2,FOXRED1,GATA3,HMGCR,HSPE1,IRS1,IVD,ME2,MTHFD2,NFKB2,NFKBIA,NOTCH4,PNPLA2,RELA,TGFB2
GRB10	other	0.00203	FOS,GRB10,IGF1,INSR,IRS1,KDR
KRIT1	other	0.00203	DLL4,EFNB2,KLF4,NOTCH4,SOD2,TGFB2
WNT10B	other	0.00203	ACADL,ACADS,CEBPA,EZH2,PPRC1,RUNX2
SRC	kinase	0.0021	ABCG1,ACAT1,BCL2,CA2,CBL,CCND2,CDH1,CDKN1B,COL1A2,CSF3,DOK1,DUSP1,EGFR,ENO1,FN1,FOS,FOSL1,HAS1,ICAM1,ID1,MCL1,PGK1,PLK1,TFPI2,VCAM1,VEGFA,ZEB1
BCL2	transporter	0.00211	BAK1,BBC3,BCL2,BNIP3,CDKN1B,COL2A1,CXCL1,ENO2,FOS,GAP43,HAMP,ICAM1,IL15,MCAM,MCL1,NFKBIA,NPHS1,SCG3,SNAP91,SOX9,TGFB2,TIMP2,VDAC1,VEGFA
IGF2BP3	translation regulator	0.00211	ABCG2,ADCYAP1R1,ARRB2,BBC3,BCL2,CCND2,CNTN1,CREB5,EGFR,GRK3,HES1,IGF2,MARCKSL1,MYCN,MYH14,MYLK,NEO1,NOTCH3,S1PR3,SH3GL3,SNAI1,TLR3,ZBTB16,ZNRF3
SLC16A2	transporter	0.00211	CCK,CNTN1,COX6B1,DIO3,FASN,GPRIN1,HMGCS1,HPRT1,ICOSLG,KLF9,MAPK1,MAPK3,MARCKSL1,NRGN,PCP4,PDE10A,PODXL,PVALB,SLC16A1,SLC16A3,SLC25A5,STAC2,TSPAN2,UCP3
BTG2	transcription regulator	0.00212	BRCA1,BTG2,CAT,CDH1,CXCL1,CXCL2,CXCL3,FN1,IGFBP2,NFKBIA,SOD1,SOD2,TIMP2
ELAVL1	other	0.00224	ACACA,ACADL,ACADM,ACSM5,AHR,APOD,APPL2,ARG2,ATF3,CACHD1,CASP2,CCND2,CD83,CDC20,CDH1,CEBPA,CFD,DCDC2,DCN,DNMT3A,DUSP1,EIF4E2,ELOVL3,FASN,FOS,GATA3,GLP1R,H19,HOMER2,HSPD1,IRF1,JCHAIN,KRT19,NDUFB8,NFKBIA,NOTCH2,OCLN,PDCD4,PIGR,PNPLA2,PPARD,PRC1,PRLR,PSAP,RPS14,RUNX2,SGK1,SLC7A11,SNAI1,SOX4,SOX9,SRSF7,TIMM17A,TMEM30B,TSC22D3,VCAM1,VEGFA,VLDLR,VSIG2,ZEB1,ZFP36
PGRMC2	transporter	0.00224	ATP5F1A,NDUFB8,SDHB,UQCRC2
TUT1	enzyme	0.00224	CDH1,FEZ1,KISS1R,WIF1
PSMG1	other	0.00224	DDIT3,FBXO32,HSPA5,KLF15
EGFL7	other	0.00224	HES1,ICAM1,NFKBIA,VCAM1
TIMELESS	other	0.00224	HK2,LDHA,PER1,PKM
CLDN10	other	0.00224	ATP5PO,CDH1,NDUFS2,SDHB
SEC63	transporter	0.00224	FASN,HSP90B1,HSPA5,SCD
DNAJA3	other	0.00224	BCL2,EGFR,STAT5B,VEGFA
ERCC3	enzyme	0.00224	CCNH,HPRT1,IGF1,PRLR
ZFHX3	transcription regulator	0.00228	AFP,C1QL1,EIF3K,ID2,MIF,NAA38,NDUFS7,NPR1,PAX2,POMC,RASL11B,RGS16,ROMO1,RPLP2,RPS12,RPS14,SLC10A4,TAC1,TUBA1A,UQCR10,VIPR2
PCGF2	transcription regulator	0.0023	CCND2,CDH1,CDK6,CDKN2A,FN1,GATA3,HES1,HOXB9,NOTCH3,SNAI1,ZEB1,ZEB2
NFYA	transcription regulator	0.00231	ABCB1,APAF1,BBC3,BCL2,BIK,CAT,CDC25B,COL1A2,EGR1,FASN,FGFR2,HSPA5,ICAM1,IGF1,IRF1,JUNB,NPR1,PGK1,PKM,PPP1R15A
FNDC5	other	0.00231	ALPL,ATP2A1,CACNA1A,CAMK2A,DDIT3,EIF2AK3,HOMER2,HSPA5,IGF1,MLXIPL,RUNX2,RYR1,SLC25A25,SLC8A3,SOST,STAC3,TMEM37,TXN
MACROH2A1	other	0.00232	ACADL,ATP5F1C,CCND2,CD36,CDKN2B,CDKN2C,EDN1,EGR1,ETS1,FASN,FN1,GCK,HUS1,ID1,IRS1,NDUFB6,NOTCH4,SNAI1,SPARC
PEAR1	other	0.00234	ADAM12,COL1A2,COL4A1,COL4A2,FBN1,FN1,FSTL1,IGFBP2,MMP14,SERPINE2,SFRP1,SPARC,TFPI2,TPM2
EPCAM	other	0.00234	ATF3,CDH1,EGR1,FOS,FOSL1,ID1,IRF1,MMP19,PIGR,RELA,RUNX2,SNAI1,ZEB1,ZEB2
PHF6	transcription regulator	0.00245	BTG2,EIF1,HINT1,IGF1,NDUFA4,PEBP1,POMC,RAN,SOX4,SRSF3,TAP2
PAK1	kinase	0.00245	BCL2,CDH1,CDKN2A,FBXO32,FN1,FOSL1,HES1,MMP14,NF2,OCLN,VEGFA
CDKN1A	kinase	0.00249	AP1M2,ARL6IP1,BBC3,BCL2,BIRC2,BRCA1,CD24,CDC20,CDC25B,CDH1,CDKN1B,CDKN2A,CDKN2B,CHEK1,COL4A1,COL4A2,CSF3,DSE,DUSP1,EGLN3,EPS8L1,FGF18,FN1,GLB1,GSTO1,HKDC1,HNRNPA2B1,HSPA5,ICAM1,ID2,IL18,IRF6,ITGAV,LAMC1,MCM4,NFKBIA,NPM1,OLFML2B,PDGFC,PLK1,PRC1,PSAP,SAA1,SENP2,SHC1,SOD2,SOX9,SPARC,TCN2,TGM1,TNFAIP6,UBE2C,VEGFA,WNT3,WNT4,YTHDC1,ZEB1
PLAG1	transcription regulator	0.0025	ACVR2B,BCL2,CDC42EP4,CLTB,COL9A3,CRIP2,EGR1,FLNC,IGF2,KRT19,MYRF,NPTXR,SRPK3,STX1A,VEGFA
LTBP1	other	0.00252	BMF,COL2A1,GATA3,ICAM2,MCL1,PIM1,SMAD2,SOX9,ZNF512B
LIPG	enzyme	0.00252	BCL2,CD36,CSF1,DANCR,FASN,LCAT,LIPC,PLTP,VEGFA
SIK1	kinase	0.00252	ACACA,ALPL,CDH1,DUSP1,FASN,FN1,PER1,RUNX2,SNAI1
TCOF1	transcription regulator	0.00255	AKR1B1,ARHGAP6,AZIN1,BCLAF1,BNIP3,BNIP3L,CEBPZ,CYP2U1,EGLN3,GGT1,GPBP1,GPR55,GRHPR,MBOAT2,NCALD,OXGR1,PLEKHA5,PPRC1,RMI1,TBRG4,TMEM255A,WWC2
NCOA2	transcription regulator	0.00257	ADORA1,AHR,ALAS2,BAZ2A,CDH1,CEBPA,CFD,EGR1,FASN,FRZB,FZD1,GBE1,GCK,GLO1,GSTO1,HMGCR,HMGCS1,HSD11B1,IDI1,IRF1,KLF4,KRT19,LIPC,NFKBIA,NR1D1,NR4A2,NR4A3,PLIN1,PLTP,PPP1R3B,PPP2R2B,SNAI1,SOD3,TPI1,TSC22D3,UCP3,VDR
DNMT3A	enzyme	0.00258	ADAMTS9,ADORA1,AGTR2,ATF3,CAMK2A,CASP6,CDH1,CDKN2C,CNR1,CXCL1,CXCL2,CXCL3,ERO1A,FLT3,GRK3,HDAC4,HSPD1,IRF1,IRF5,IRS1,ITGAV,JCHAIN,KCNA1,LRP2,MANF,NDUFB2,NFATC2,NR4A1,PFKFB4,PIK3C2B,PIK3CD,PLD4,PLK1,POMC,POU2AF1,RGS16,RUNX2,SERPINH1,SHC1,SPARC,TLR3,TLR5,TPCN1,UBQLN1
ZMPSTE24	peptidase	0.0026	ATF3,BTG2,DDIT4,ESRRA,FGFR4,FMO2,ICAM1,IGF1,JAK2,RGS16,SESN1,SOCS1,STAT5B
SYVN1	transporter	0.0026	ACSL3,AHR,ASF1B,BHLHE40,CRTAP,CYB561,DAB2,DDIT3,DUSP1,FASN,HERPUD1,IGLL5,IL18,ITGAV,LDHB,MCAM,NFKB2,OLR1,PCBP1,PLD2,PNPLA2,PODXL,PPP1R15B,RPL10,SCARA3,SLC16A1,SLC20A1,SLC35B2,SLCO4A1,TLE5,ZNF281
HNF1A	transcription regulator	0.00261	AFP,AKR1C2,ALS2,AMBP,ASGR2,B3GALT5,BACH2,BCL6B,BMP2K,BMP3,BTN2A1,CACNA1A,CD302,CDKN1B,CDO1,CENPO,CLTRN,CLYBL,CMC2,COQ10B,COX6A2,CREBL2,DDC,DSC1,ENPEP,FAM107B,FGFR4,FH,G0S2,GATM,GBE1,GCK,GCKR,GLP1R,GOT1,GPR39,GRHPR,HMGCR,HSD11B1,HSPA5,IGF1,IGF2,INSR,ITIH4,KIF13A,LAMA1,LCAT,MELTF,MID1IP1,MLXIPL,MRPS18B,MT1H,MT1X,MTMR11,NDUFS2,NOP16,NR1D1,PAMR1,PCNP,PDHX,PDK1,PGK1,PIGR,PRLR,PZP,RAB3A,RUNX2,SEMA4A,SG…
TFAP2A	transcription regulator	0.00264	BCL2,BLCAP,BLOC1S6,BOK,CDH1,CEBPA,CXCL1,CXCL2,DCLK1,EGFR,EYA4,EZH2,FGFR4,GLO1,IGF2,ITGBL1,KLF4,LACTB,MMP14,MT2A,PODXL,PPARD,PPBP,PSAP,RPL7,SESN1,SOD2,TPM3,VEGFA
HDAC2	transcription regulator	0.0027	BBC3,BRCA1,CAVIN2,CDH1,CDKN1B,CDKN2A,COL1A2,COL2A1,DCLRE1C,DPT,EGR1,EZH2,IGF1,ITGAD,ITGB8,LAT,LGR5,LGR6,MT2A,MYCN,NCR3LG1,NFKBIA,PAX2,POLE4,RRM2B,SFRP1,SLC12A5,SOX11,SOX9,STX1A,SYCE1,TNFRSF19
SP110	other	0.00277	ARRB1,ATF3,BCL3,CDKN2B,CLU,CYLD,DLL4,DUSP10,ETS1,FER,FUS,IL18,ITGAV,MAOA,MCL1,MYCN,NCK1,NF2,NFATC2,NFIL3,PDGFC,PLK1,RPA1,SMAD2,SOX4,TRIM5
RIPK2	kinase	0.00279	ACACA,ACADL,ACADM,CD36,CXCL1,CXCL2,CXCL3,DDX60L,DHX58,FASN,HAMP,HMGCR,ICAM1,INSR,MARCKSL1,MYCN,NFKB2,NFKBIA,NLRP6,PNPLA2,PPARD,SLC2A6,SOD2,TNFAIP3,TNFAIP6,TRIM5,TSLP,VCAM1
MDM2	enzyme	0.0028	ATF3,BBC3,BCL2,CASP2,CDKN1B,CDKN2A,ETS1,EZH2,FCGRT,GTSE1,HBP1,IL13RA2,KAT2B,MYCN,NDUFA1,POLH,RELA,SLC7A11,SNAI1,WRN,ZEB1,ZEB2,ZNF365
ARG1	enzyme	0.00282	ACAT1,AKR1B1,ASNS,CTH,DDIT3,DLD,FN1,GFPT2,GOT1,HK2,IGF1,ME2,NAMPT,PSAT1
MFAP5	other	0.00282	CDH1,CFD,COLEC11,DLL4,DUSP1,ESPL1,FAM111B,FAM131C,FBXO2,HSPE1,MFAP2,NOTCH2,TNN,UBE2C
EED	transcription regulator	0.00286	CDKN1B,CDKN2A,EGFR,GATA3,GFAP,IGFBP2,KLF4,NKD1,PPP2R2B,RUNX2,SLC26A6,WIF1
ERN1	kinase	0.00288	ACACA,AP1M2,ARF4,ATF3,CAD,CDH1,CNTN1,DDIT3,DNAJB9,ERO1A,ETS1,FASN,FN1,GOT1,HSP90B1,HSPA5,IKBKB,LGR5,MCL1,MLXIPL,MORF4L2,NARS1,PDHB,PDHX,PIGA,SLC20A1,SPARC,SYT11,TMPRSS2,TSPAN2,VEGFA
EIF4E	translation regulator	0.00296	ADAMTS15,ADAMTS16,BAK1,BCL2,BCLAF1,BIK,BIRC2,BNIP3,CDKN2A,CEBPA,CKS2,CX3CR1,DDIT3,EGFR,EIF2A,FN1,FOSL1,GPR65,HOXC10,IL18,INSIG1,KAT2B,LSM4,LSM5,MCL1,MIA,NFKBIA,NHP2,NOL3,PHF5A,PIM1,POMC,PPBP,PRDX5,PVALB,RPL35,RPL37A,SERTAD1,SNAI1,U2AF1,UBE2C
FGF8	growth factor	0.00298	CCDC50,COL18A1,CRIP1,CSF3,CYCS,DUSP23,ERRFI1,FBXL16,FGFR2,FGFR4,MDK,NOG,RASD1,RGS12,RPL26,RTKN2,RUNX2,SHC1,SPARC,SUB1,VDR
TSPO	transmembrane receptor	0.00307	ALOXE3,BCL2,COX14,COX20,CYCS,DHCR7,HMGCS1,ICAM1,IDI1,MSMO1,NDUFA13,NDUFAF4,NDUFB2,SOD2,VCAM1,VDAC1
YWHAZ	enzyme	0.00309	ACP5,ATP5MC1,FN1,FOSL1,HSP90B1,HSPA5,MCL1,NDUFA4,NDUFB8,SLC25A4,TSC22D3
ING1	transcription regulator	0.00309	AFP,ANGPTL4,BBC3,CDKN2A,EID1,JAK2,RPS14,SERTAD4,STMN4,TLE5,ZFP36
SP4	transcription regulator	0.00317	ARC,CDKN1B,CXCL3,EGFR,HSPA5,IL15,IL18,IL34,KCNE1,mir-27 (includes others),RELA,SOD2,VEGFA
S100A4	other	0.00317	BNIP3,CDH1,CDH5,CSF3,FN1,ICAM1,MMP14,NOTCH2,OCLN,PF4,SNAI1,TIMP2,VCAM1
TLE1	transcription regulator	0.0032	ATF3,CDKN2A,DUSP1,EGR1,FOS,MCL1
SOX5	transcription regulator	0.0032	BMP6,CDKN1B,COL2A1,HAMP,RUNX2,SPAG6
SPTBN1	other	0.0032	ENO2,FOS,HK2,LDHA,PFKFB3,PKM
SKA3	other	0.00321	CDH1,HK2,PDK1,PFKFB3,PLK1
SPRY4-IT1	other	0.00321	CDH1,ESRRA,OCLN,SNAI1,ZNF703
PTCD1	other	0.00321	NDUFB8,NDUFB9,SDHB,UQCRB,UQCRC2
F13B	enzyme	0.00321	CXCL1,CXCL2,HBB,MARCKSL1,TFPI2
GPAT4	enzyme	0.00321	ATF3,DDIT3,EIF2AK3,HSP90B1,HSPA5
HTATIP2	transcription regulator	0.00321	ANGPT2,CDH1,EGFR,FOS,PKM,SNAI1,SPARC,VEGFA
BMPER	other	0.00321	CDH1,CDH5,EFNB2,HAMP,ICAM1,ID1,RUNX2,VCAM1
PDGFC	growth factor	0.00321	COL1A2,COL4A2,GFAP,KDR,NR4A1,TEK,TIMP2,VEGFA
GRHL2	transcription regulator	0.00326	BCL2,CDH1,DLL3,MMP14,NOTCH3,OCLN,SEMA3B,SEMA3C,TGM1,ZEB1
EGLN3	enzyme	0.00326	CDKN1B,EPAS1,FASN,HAMP,HK1,LDHA,LGR5,OCLN,VCAM1,VEGFA
JAK2	kinase	0.00328	ALPL,BBC3,CCND2,CD36,CDH1,CDKN1B,COL4A1,DCXR,EGR1,ESRRA,F10,F5,FN1,FOS,GCNT2,GFAP,ICAM1,IRF1,JAK2,JCHAIN,LMO2,NEAT1,NFKBIZ,NOG,NR4A1,POU2AF1,SEMA6B,SERPINH1,SOCS1,SOST,VCAM1,VLDLR
TFPI2	other	0.00333	ABCB1,ADAMTS4,ATF3,BTG2,CDH5,EFNB2,JUNB,PPP1R15A,SYT4
LATS1	kinase	0.00339	ALPL,BTC,CD24,CDH1,CDKN1B,DHH,GATA3,GFAP,IGSF9B,KRT19,PDK1,PRLR,SNAI1,SOX9
HIVEP1	transcription regulator	0.00339	CARD11,EGFR,IL18,MALT1,MAP2K3,MAP3K8,NFKB2,NFKBIA,NFKBID,NFKBIE,PIK3R5,TICAM1,TLR5,TNFAIP3
SREBF2	transcription regulator	0.00342	AACS,ACACA,ALDOC,BHLHE40,CAMK1D,CXCL1,DHCR7,EBP,FASN,FDFT1,GLI2,HMGCR,HMGCS1,HSD17B1,ICAM1,IDI1,INSIG1,IRF1,LRP2,MSMO1,STARD4,TAP2,TIFA,VCAM1
GRIN2A	ion channel	0.0035	ALPL,ANK3,BSN,CORT,CX3CR1,DHCR7,FASN,GRM5,HMGCR,HMGCS1,HSBP1,IDI1,LRRK2,NCBP1,RAN,RPL24,SHANK2,SOD1,TAC1,TGFB2
RBPJ	transcription regulator	0.00351	ABCG1,ALDOC,BMP3,BTG2,CDKN1B,CDKN2A,CLU,CSF1,CSF3,DHCR7,DLL4,DUSP1,EFNB2,EPHA4,ETS1,EZH2,FDFT1,FGF11,FGF18,FOS,GNA12,HES1,HLA-DOA,IGF1,IGF2,IKBKB,IL15,IL18,IRF5,KDR,LEFTY2,MAP2K3,MAPK6,MDK,NEO1,NGF,NR4A1,PLAC8,SLC2A6,SNAI1,SOX4,SOX9,TAP2,TGFB2,TGFB3,VEGFA
CSF1R	kinase	0.00352	ACP5,CCND2,CDKN1B,CSF1,FOS,GAB3,GRAP2,HAMP,IDE,JUNB,LGR5,VCAM1
CPE	peptidase	0.00352	BCL2,CCK,CRIP1,DDIT3,HMGCR,IGFBP2,PMCH,POMC,SOX9,TAC1,TAC3,TCEAL3
TRPV4	ion channel	0.00352	ACACA,AQP5,COL2A1,DUSP1,FASN,FN1,FOS,KDR,SCD,SLC25A5,VCAM1,VEGFA
PML	transcription regulator	0.0036	ACACA,ACADL,ACADM,ACADS,BRCA1,CAT,CDKN2A,CDKN2B,CXCL1,DNAJB9,EGFR,EPSTI1,FASN,HADHB,HBB,HMGCR,HMGCS1,ID2,IDI1,LEFTY2,LIPC,MAFF,MAP2K1,MAPK1,PRKCH,SNAI1,TAP2,TNFAIP3,TRIO,TXN,UCP3,ZEB1
RAB7A	enzyme	0.00361	ATF3,CACNA1A,CDH1,CDK6,CDKN2A,CDKN2B,DLL4,EGR1,FOS,GABARAPL2,IRF3,MTCL2,PPM1J,RB1CC1,SNAI1,TSPAN18
NR4A3	ligand-dependent nuclear receptor	0.00376	AASS,ACADM,ATF3,ATP5F1A,BBC3,CCND2,CDC20,CDH1,CEBPA,CYB5R2,CYCS,DDIT3,EGFR,FBXO32,FN1,GATA3,HSPD1,IGF1,IKZF4,IL34,ITGA8,MSS51,MYBPC1,NDUFA5,NDUFB8,NGF,NR4A3,PLEKHA6,POMC,SDHB,SERPINE2,SIDT1,SLC25A4,SLC9A3,SMAD2,SYT4,TGFB3,UBE2C,UCP3,UPP2,UQCRC2
PAK2	kinase	0.00386	ASS1,DUSP1,ETS1,H3C13,HMGA1,ID1,IGF1,TUBB1,WRN,ZEB1,ZEB2
SLC13A1	transporter	0.00399	CHST7,CLPX,EFTUD2,G0S2,GFM1,GPC6,HK2,HSPA5,IGF1,IGFBP2,INSIG1,ITIH3,KLF9,PALS2,RPL41,RPL8,SLC16A1,UPP2,YARS1,ZNF292
ATF6	transcription regulator	0.00399	BCL2,CXCL1,DDIT3,DERL3,FOS,HERPUD1,HSP90B1,HSPA5,LMF1,MAFA,MANF,MCL1,MYOCD,PRDX2,RAN,SGK3,SPARC,STARD4,UBE2C,VEGFA
PROM1	other	0.00401	CDH5,DHCR7,HMGCS1,IDI1,INSIG1,NR4A2,PKM
RRP1B	transcription regulator	0.00402	APAF1,BRCA1,CDC20,CHEK1,DBF4,ESPL1,FEN1,HDAC11,MCM4,NUP210,PDGFC,PLK1,RPA1,RPL14,RPL22,RPL27,RPL37A,RPL39,RPS14,RPS19,RPS8,SERPINE2,VDR
ABL2	kinase	0.00404	ACACA,ERRFI1,FASN,FN1,GAB2,HES1,INSR,LDHA,MMP14,NF2,PDK1,SOD2,TEK,TSC1
MEF2C	transcription regulator	0.00405	ACTN2,ARC,ASPA,ATF3,ATP2A1,ATP5F1E,ATP5MG,ATP5MJ,ATP5MK,BACH2,CLSTN2,COL1A2,COL2A1,COX17,ECM2,FOS,FRZB,GFAP,HSPB7,JUNB,KCNJ2,NDUFA5,NDUFB8,NFATC2,NR4A1,PTPRB,RUNX2,SIK1,SOST,SRPK3,TNNT1,TSPAN2,ZFP36
WBP2	transcription regulator	0.00405	ADGRF1,ALOXE3,BMF,C16orf87,COL4A1,CSF3,CTH,CXCL1,CXCL2,CXCL3,DCLK1,EGR1,ENDOG,JDP2,KLHL11,LGR5,LINC00324,NECTIN1,RIMS3,SLC16A3,SLC7A11,SOX4,STX3,TLR3,UCN2,WLS,ZNF367
NGEF	other	0.0041	ANK3,CA2,CAMK1D,CCND2,COL2A1,CYP26B1,FAM174B,GPNMB,GRM5,HTR7,KCNJ8,KIF5C,LPAR1,MAST3,NRXN1,RYR1,SNAP91,SOX9,TAS2R4
SIRT2	transcription regulator	0.00415	AACS,CDKN1B,CDKN2A,COL1A2,DHCR7,FDFT1,FN1,HMGCR,IDI1,SMAD2
EXT1	enzyme	0.00415	ACACA,CDH1,CEBPA,FN1,HAMP,KLF15,NDST1,PLIN1,SNAI1,ZEB1
E2F3	transcription regulator	0.00425	AKR1C1,AKR1C2,BOK,C1orf198,COL18A1,CXCL1,EDN1,EZH2,FGFR2,H1-2,H2BC15,H2BC8,HOXB9,HSPD1,IGF1,IGF2,INSL4,KRT80,MAL2,MCM4,mir-10 (includes others),mir-23 (includes others),mir-24 (includes others),mir-27 (includes others),MT1H,MT1X,MYCN,NEAT1,NECTIN1,PLK1,PRC1,SERPINH1,SPARCL1,THBD,UBE2C,UXT
DICER1	enzyme	0.00428	AFP,ANGPT2,ANGPTL4,APOD,CAMK2A,CCDC144BP,CCND2,CDH1,CDKN1B,CDKN2B,CHD7,COL18A1,DEPP1,EGR1,FOS,GNG2,GREB1L,H19,HES1,HMGCR,ICAM1,IGF2,ITGAV,KCTD10,KDR,KLF4,LGR5,LHFPL6,MCAM,mir-10 (includes others),mir-124 (includes others),mir-142 (includes others),mir-146 (includes others),mir-154 (includes others),mir-181 (includes others),mir-23 (includes others),mir-24 (includes others),mir-27 (includes others…
CBX5	transcription regulator	0.0043	ABCB1,AGR2,BCL11A,CD24,GALC,H1-2,HBB,ICAM2,KRT80,MAL2,OLR1,PCP4,PPFIBP2,QPCT,QPRT,RIN2,RUNX2,SH3GL2,SLC2A10,TACSTD2,TCEAL1,TCEAL3,TM4SF1,TMEM30B,TSPAN13,ZNF445
ARG2	enzyme	0.0043	ARTN,ASNS,BCL2,BMP6,FGF11,GDF11,IL18,MANF,VEGFA,WIPI1,WNT3,WNT4
SPARC	other	0.00434	ALDH9A1,APH1B,ARG2,BCL2,BHLHE40,BRCA1,CDH1,CFD,COL1A2,ELMOD3,FN1,GRPEL1,H3C1,HES1,HK2,JAK2,MCL1,MPZL1,NDUFB3,NIPSNAP2,NOTCH2,SLC22A4,SLC25A36,SLC7A11,SNAI1,SOX9,SPARC,STK24,SYDE2,TIMM8A,TMC5,TRIM25
HOXA11-AS	other	0.00434	BCL2,CDH1,FSTL1,IL18,SNAI1,SOD1,ZEB1,ZEB2
GABPB1	other	0.00434	ATP5F1B,BRCA1,COX15,COX4I1,DDIT3,NDUFA3,TSHR,UCP3,UQCRC1
CEACAM1	other	0.00434	ANGPT2,CD36,COL18A1,CSF3,GFAP,KDR,NOTCH3,TEK,VEGFA
OIP5-AS1	other	0.00434	CDH1,CDK6,CEBPA,EGFR,IGSF8,KLF10,mir-154 (includes others),PKM,SLC8A3
ACLY	enzyme	0.00434	ACACA,ATP5F1B,ATP5MC1,COX4I1,FASN,MITF,NDUFA8,NDUFS3,SDHB
WWOX	enzyme	0.00434	BBC3,BCL2,CAD,HAS1,RELA,RUNX2,SUPV3L1,TIMP2,VEGFA
STK26	kinase	0.00434	CDH1,FN1,ITGAV,KRT19,SNAI1,TGFB2,TGFB3,TSPAN13,ZEB2
INHBA	growth factor	0.00438	ACVR2B,AGO1,BAMBI,BCL2,CCND2,CD24,CDH1,CDKN2B,CHD7,COL9A3,COX6A1,DACH1,EFNB2,EGLN3,ETS2,F13A1,FIGN,FN1,HSD17B1,IGF1,IRF1,JUNB,KLF4,LEFTY2,MASP1,MCL1,MITF,NR4A2,NRG1,POMC,PRLR,RGS16,SLC1A2,SMAD2,SOCS1,SOX4,TAL1,VANGL2,VEGFA,WNT3A
THRA	ligand-dependent nuclear receptor	0.0044	ACACA,AGTR2,ANGPTL4,CACNA1E,CASP8,CDKN1B,CDX1,CEBPA,COX4I1,CTNNA3,CYP27B1,DIO3,EPAS1,ESRRA,FASN,FOS,FRZB,GCH1,GHRHR,HAMP,IGF1,IRF1,KCNA1,KCNA4,KCNE1,KCNJ10,KCNJ2,KCNJ5,KCNQ5,KLF9,MAFA,NRGN,PMCH,POPDC2,RBFOX2,RIPK3,SCN2B,TAC1,TNFRSF9,TOMM20,VDAC1
TCF7L1	transcription regulator	0.00454	ARHGEF26,ATF3,CCDC3,CCND2,CDX1,COL4A1,COL4A2,DAB2,FN1,GPA33,ICOSLG,KCNJ3,KLF4,MYCN,NID1,SPARC,TFCP2L1,THBD,TNFRSF19,WLS
GHRL	growth factor	0.00473	ABCG1,ACACA,BCL2,CDH5,CEBPA,DDIT3,EDN1,EIF2A,FASN,FOS,MANF,NGF,PDE10A,POMC,PRKAA2,RPL36,RPL37A,RPL39,RPL41,RPS21,TAC1,UCP3
ANGPT2	growth factor	0.00474	ADAM12,ARL4C,BCL2,CAT,CNN1,COL18A1,COL1A2,DDIT3,EDN1,EGFR,EIF1,ETS1,FEN1,FKBP2,FN1,HDAC4,HMGCS1,HSPA5,HSPD1,ICAM1,IL18,JMJD6,MAP2K1,MAPK10,MIF,NPHS1,OLR1,PDCD4,RBM14,RFC2,SCNN1G,SNAI1,SOD1,SOD2,SOD3,TCN2,TEK,TLR3,VCAM1,WNT3
TAL1	transcription regulator	0.00474	ACP5,ARSA,BCL2,BCOR,BHMT2,BTBD3,CD1E,CDH5,CDK6,CYLD,DSCC1,ETS1,FBN1,GATA3,HBB,HIVEP3,ICAM1,ID2,KCNJ9,MCM4,MFSD13A,mir-181 (includes others),MYO1E,NFKBIZ,NR4A3,RAB33A,RASD1,REL,RELA,RPS3A,SOX4,SSH2,TMEM156,TNFAIP1,TNFAIP3,TRAF3,TSHR,YARS1,ZBTB21,ZC3H12A
CCDC3	other	0.00475	ACACA,FASN,SOX9,THBD
USP48	peptidase	0.00475	CCND2,MYCN,SLC9A3,TNFAIP3
CEBPA-DT	other	0.00475	BCL2,CDH1,CEBPA,SNAI1
KMT5B	enzyme	0.00475	DUSP1,MT2A,SGK1,TSC22D3
PDE6B	enzyme	0.00475	CAT,FOS,RIPK3,SOD1
TMEM161B-DT	other	0.00475	HIF1AN,HK2,LDHA,mir-23 (includes others)
DAB2	other	0.00475	DAB2,FOS,HMGCR,LRP2
MYCBP	transcription regulator	0.00475	CAD,CCND2,EIF2A,LDHA
APAF1	other	0.00475	APAF1,BCL2,DDIT3,HSPA5
SENP2	peptidase	0.00475	HK2,LDHA,PDK1,PGK1
KLKB1	peptidase	0.00475	BDKRB2,ICAM1,KLF4,VCAM1
HOXC11	transcription regulator	0.00475	CD24,MKX,PAWR,SIX2
FGF1	growth factor	0.00477	AFP,AHR,AKR1B1,ANGPT2,CCN4,CDH1,CXCL1,DIO3,EDN1,EGR1,FHOD3,FOS,FRMD3,FZD1,FZD7,ICAM1,IRS1,NDNF,NOTCH3,NR4A2,PRICKLE1,PXYLP1,TGFB2,TGFB3,VCAM1,VEGFA
CLEC4G	other	0.0048	CDK6,CSF1,CSF3,FLT3,FZD4,GAS1,IGF2,MLF1,NOTCH3,NOTCH4,NRG1,TGFB3,VEGFA,WNT2B
TNKS1BP1	other	0.0048	ARNT2,BTG2,CDH5,CRIP2,CSF1,GLI2,GRB7,MDK,MEIS3,SEMA3B,SEMA6B,SHANK2,SOX9,TBX1
UCHL1	peptidase	0.0048	ATP5F1B,BACH2,EIF4E2,GIT2,GOLM1,HSPA5,ITPRIP,LDHB,LPP,MAPK6,PKM,PURG,RPL7,SCP2,SMAD2,SNCA,SOD2,TACSTD2
TIFA	other	0.00482	BCL2,CXCL3,HAMP,ICAM1,NFKBIA,TNFAIP3
DNAJC3	other	0.00482	ANP32A,BASP1,CA8,CALB2,DDIT3,NRGN
MBTPS1	peptidase	0.00482	ACACA,ETFA,ETFB,FASN,FDFT1,HMGCR
AIFM1	enzyme	0.00482	BNIP3,COX17,NDUFA13,NDUFA9,NDUFB6,NDUFS7
EPHA4	kinase	0.00482	ANGPT2,BACE1,EPHA4,HAMP,IGF1,SHB
CDK9	kinase	0.00488	ANKRD37,BCL2,CAD,CCND2,CXCL2,DDIT3,ELK3,FOS,GAP43,GFPT2,MCL1,NAMPT,NFKBIA,NMD3,SNCA,SNORD118,TNFAIP3
ADAM12	peptidase	0.00488	ADAMTS15,ADAMTSL5,C1QTNF3,CDKN1B,CFD,COL4A2,DCN,DPT,EGFR,FBN1,JUNB,KERA,LUM,NRG1,OLR1,SERPINE2,SPARCL1
LMNB1	other	0.0049	ATP5F1B,CDKN1B,CRABP1,CRIP1,DHCR7,FASN,FBN1,FLT3,FOS,FSTL1,GFAP,HMGCR,HMGCS1,MSMO1,TGFB2
MBD2	transcription regulator	0.00492	ASS1,ATP5ME,BRCA1,CDH1,CDKN2A,CDKN2B,CKS2,COX6C,DLK1,HK2,PLAAT1,PLK1,PRLR,S100A5,SGK2,TBX19
BMPR1A	kinase	0.00506	APAF1,BBC3,CDC20,CKS2,COL2A1,COL4A1,COL4A2,GDF11,HAMP,ID1,IGF1,LAMA1,NOG,NRG2,SEMA3F,SOX9,TAC1,TGFB2,TSLP,UBE2C,VEGFA,VTN,WNT2B
NSD2	transcription regulator	0.00521	BCL2,BTG2,CA2,CCND2,FOS,HDAC4,IGF1,ITGB7,PDCD10,PLK1,RELA,VEGFA
NFIA	transcription regulator	0.00521	ATP5F1A,BCL11A,ELOVL3,LDHC,NDUFA11,NFIA,RUNX2,SDHB,SDHC,SLC25A5,UQCR10,UQCRC2
CHD7	enzyme	0.00521	APH1B,CDKN2A,DHH,EGFR,GLI2,MYCN,MYRF,NOTCH3,POLE4,SOX9
MFSD2A	transporter	0.00521	ALDOC,DHCR7,FASN,FDFT1,HK2,IDI1,INSIG1,MMP14,STARD4,VCAM1
ROCK1	kinase	0.00521	CCND2,CNN1,COL4A2,EDN1,ETS1,FBN1,ICAM1,LAMC1,TGFB2,VCAM1
BGN	other	0.00521	CCN4,CDH1,CDKN1B,EGFR,FBN1,MMP14,PLTP,POMC,RUNX2,SNAI1
HIF1A-AS2	other	0.00521	CCNT1,CCNT2,CDC20,CDH1,CDK6,DNMT3A,MLXIPL,SAMD4A,ZNF117,ZNF519
HOXC8	transcription regulator	0.00521	ASS1,CNN1,ELMO1,EMB,GAS1,HAMP,KRT19,PPBP,SERPINF1,SLC16A3
HSPB8	kinase	0.00521	CAT,CD36,CDH1,HK2,ICAM1,LDHA,MITF,PDK1,PKM,SOD1
PRKCA	kinase	0.00529	ACACA,ARL4C,BCL11A,BNIP3L,CD36,CSF3,CYCS,EGR1,ETS1,FASN,FN1,FOS,GBA1,GFAP,HES1,ICAM1,ID1,ID2,INSIG1,MLXIPL,NFKBIA,NOTCH4,RUNX2,TGFB2,VCAM1,VEGFA
BCAR4	other	0.00532	CDH1,HK2,PFKFB3,TGFB2,TGFB3
TAF5	transcription regulator	0.00532	ETS2,HAMP,IGF1,PRLR,RNU2-2P
LIMA1	other	0.00532	CDH1,ID2,IL13RA2,KRT8,VDR
SLC9A1	ion channel	0.00532	CA2,HK2,ICAM1,SLC12A2,VCAM1
USP10	peptidase	0.00532	ABCG2,CDH1,DDX21,TCF12,USP10
SSBP1	other	0.00532	COX4I1,NDUFS1,SDHC,TSHR,UQCRC1
CYBA	enzyme	0.00532	EPAS1,FN1,PIM1,SOD2,VEGFA
FADD	other	0.00533	CCND2,CDK6,CDKN1B,DHX58,EGR1,FOS,HAMP,ICAM1,IRF5,JUNB,NFIL3,PARP11,PIM1,PIWIL4,PPP1R15A,SOCS1,TIPARP,TLR3,TNFAIP3
GATA4	transcription regulator	0.00538	ACACA,ACTN2,ADORA1,ASS1,BCL2,CCK,CDKN2B,CLSTN2,COL1A2,COX6A2,CRABP2,DAB2,DLX3,DSCC1,ECM2,EDN1,ESPL1,F10,FOS,FRZB,GAS1,GATA3,GPI,HAO2,HES1,HK1,HSPA5,HSPB7,ID1,IRF6,KCNJ2,LDHA,MYBPC3,NF2,NFATC2,NOTCH4,PAX2,PGBD5,PTPRB,SCN3B,SIK1,SLC9A3,SOX9,TAL1,TCAF1,VCAM1
BCL3	transcription regulator	0.0055	ACADM,BCL2,DUSP5,EGR1,FOS,GATA3,ICAM1,ID1,ID2,IKBKB,IRF1,NFKBIA,NR4A1,OCLN,OLR1,RELA,TNFAIP3,VLDLR
TFAP4	transcription regulator	0.0055	CDH1,CDKN2A,CKS2,EGR1,FN1,FOS,GLI2,ID1,IRF6,LGR5,MLF1,OCLN,SNAI1
THBS1	other	0.0055	ADCYAP1R1,COL1A2,COL4A1,DDIT3,EGR1,EIF2AK3,FN1,HSPA5,MANF,SMAD2,TGFB2,TNFRSF10A,VEGFA
TXN	enzyme	0.0055	ACADM,BCL2,CCND2,CDKN2A,FOS,ICAM1,MIF,NFKBIA,RELA,SELL,SOD2,TXN,VEGFA
IQGAP2	other	0.00556	CDH1,FASN,FOSL1,NKD1,SFRP1,WIF1,WNT4
PLIN1	other	0.00556	ACACA,ACADL,ACADM,FASN,HADHB,PLIN1,UCP3
APOC1	transporter	0.00556	APOC1,BCL2,CDH1,MCL1,SNAI1,TGFB2,ZEB1
POLG	enzyme	0.00557	COX7A2L,POMC,RPL14,RPL27A,RPL7,RPS16,RPS19,RPS27A,USE1
TRADD	other	0.00557	CXCL1,CXCL2,CXCL3,ICAM1,IRF1,NFKBIA,RND1,TNFAIP3,VCAM1
TAF4B	transcription regulator	0.00557	CCND2,FN1,IRF1,JCHAIN,NFKBIA,TAF4B,TGFB3,TNFAIP3,ZBTB16
MEF2D	transcription regulator	0.00562	BACH2,CDH1,COL1A2,FN1,FOS,JUNB,MYOCD,NR4A1,SLC7A11,SOD1,SOD2,SOD3,SOST,TGFB2,TGFB3,ZEB1,ZFP36
SMAD2	transcription regulator	0.00562	ADAM12,AFP,ALPL,CDH1,CDH5,CDKN2B,COL1A2,COL2A1,ESM1,FDFT1,FN1,HAMP,HES1,IGF1,INPP5D,LEFTY2,MAFA,RUNX2,SERPINE2,SMAD2,SNAI1,TPM2,TPM3,VEGFA,ZEB1
STEAP3	transporter	0.00566	BMP6,CD24,ERO1A,ERRFI1,GCNT2,KLF15,NR4A3,PNP,SHB,SLC4A1,SORBS3,TGFB2,VEGFA,ZYX
KAT2B	enzyme	0.00566	ABCB1,COL1A2,CSF3,FASN,HBB,HK2,HSPA5,KAT2B,LDHA,NR2C1,PFKFB3,PGK1,PKM,PRLR
TMEM106C	other	0.00572	ATF3,PDCD4,TIMP2
SNHG17	other	0.00572	mir-23 (includes others),NOTCH2,SOX4
SOCS2-AS1	other	0.00572	ACSL3,mir-95 (includes others),TMPRSS2
ESRP2	other	0.00572	CDH1,ZEB1,ZEB2
DIO1	enzyme	0.00572	SLC16A1,SLC16A3,UCP3
ARID1B	transcription regulator	0.00572	ALPL,ARC,FOS
VSX2	transcription regulator	0.00572	CDKN1B,MITF,PPBP
RNF139	enzyme	0.00572	FASN,FDFT1,HMGCR
USP53	enzyme	0.00572	CDH1,CRKL,SNAI1
ZC3H13	other	0.00572	LDHA,LDHB,PKM
AK4	kinase	0.00572	HK2,LDHA,PDK1
IQANK1	other	0.00572	CDO1,mir-541,WNT3A
IRS2	enzyme	0.00572	ACACA,CDKN1B,CEBPA,EGR1,FASN,FOS,GCK,GCKR,HMGCR,HSPB7,IRS1,RELA,TNNT1,TPM2,VEGFA
MAX	transcription regulator	0.00583	CAD,CCND2,CDKN1B,CDKN2B,CYCS,DDIT3,DUSP2,EDN1,EZH2,FBXO32,HAMP,HK2,HMGA1,ID1,ID2,KLF10,NPM1,PDK1,UBE2C,WRN
IRF2BP1	transcription regulator	0.00585	ARL14,ATF3,DUSP1,EGFR,FOS,H3C1,mir-24 (includes others),PFKFB4,RRN3P2,SCHIP1,TNFAIP3
YTHDF2	other	0.00585	ABCG1,BAMBI,EGR1,FAT4,HDAC4,HIVEP2,KLF4,MYADM,MYO9B,PDGFC,PRKCH
MANF	other	0.00585	ATP5F1A,BCL2,BNIP3,BNIP3L,CYCS,HSP90B1,HSPA5,MANF,NDUFB8,SDHB,UQCRC2
ZC3H12A	enzyme	0.00591	ANP32A,APBB1IP,ARHGAP31,BCL2,BCL3,BCOR,BMF,CABLES1,CBX4,CEBPA,CXCL1,DUSP1,DUSP5,ELOVL5,FAM107B,FOS,GNAQ,HNRNPA2B1,ICAM1,IRF5,JUNB,KREMEN1,MAPK3,NFKB2,NFKBIZ,NUP210,PDE7A,POU2AF1,PPFIBP2,REL,RNF125,SERPINB4,WNT3A,ZBTB46,ZFP36,ZNRF3
PRDM2	transcription regulator	0.00591	ABCG1,AKR1C2,ANK2,ANP32E,ARSA,B3GALT5,CA2,CEBPZ,COL4A1,DDC,DEGS2,DUSP5,FAM111B,FBN1,GPA33,HMGCS1,HSPA4L,ITGB8,LDLRAD4,N4BP3,OGDHL,PDZK1IP1,PELI2,PROSER1,RNU1-4,RNVU1-2,SLC20A1,SNORA80B,SPNS3,TACSTD2,TCN2,TENM3,TMEM154,TRAPPC6A,TSC22D3,XYLT1
IKBKG	kinase	0.00607	BBC3,CLU,CP,CSF1,DCN,EPAS1,FOS,GCH1,HK2,ICAM1,JUNB,MT2A,NFKB2,NFKBIA,NGF,NID1,PLD3,RGS16,RIPK3,SEMA3C,SERPINE2,SFRP1,SGK1,SOD3,TNFAIP3,TSHR,VEGFA
TRIM28	transcription regulator	0.00609	ALAS2,APAF1,CA2,CAB39L,CCN4,CXCL1,DHH,EGR1,EPAS1,ETS1,FGF18,FKBP5,FOS,HAMP,HAS1,IGF1,IL13RA2,IRX3,LGR5,mir-10 (includes others),MITF,MTCL2,OCLN,RSPO2,SERPINE2,SOX11,SOX4,SOX9,SULF1,ZNF180,ZNF767P
GMNN	transcription regulator	0.00627	CDH1,CHST15,DSP,DUSP1,DUSP4,DUSP5,FARP1,FOXJ1,FRZB,IRS1,IRX3,MACF1,PPP2CA,TGFB2,TNFRSF19,VEGFA,WLS,WNT3
FASN	enzyme	0.00627	ABCG1,ACAA1,ACACA,APOC1,CD36,CDH1,CFD,DDIT3,DDIT4,FASN,GCK,LRRK2,PNPLA2,PON1,PPP1R15A,RELA,RIPK3,SLC7A11
GPR174	G-protein coupled receptor	0.00627	BCL3,CABLES1,CARD11,CCDC50,EML4,ETS2,GFOD1,GOT1,INPP5D,IRAG2,LAMC1,LMO2,NR4A1,SH3KBP1,SIK1,SSH2,STAP1,STK17B,SWAP70,TRIM25,ZYX
GTF2B	transcription regulator	0.00628	ASNS,CCND2,ETS2,HPRT1,IGF1,IRF3,NFKBIA,POLR2L,PRLR,RNU1-4,RNU2-2P,TNFAIP3
MED13	transcription regulator	0.00628	AACS,ACACA,APOC1,CD36,ENO1,FASN,GYS1,HMGCR,NR4A2,NTRK2,ODAD2,SIK1
HMOX2	enzyme	0.00632	ADORA1,APOD,CEBPA,COX6A1,CSRNP1,CYTL1,FUS,GPNMB,HBA2,HSPB6,IQSEC2,LGR6,MBOAT2,MYLK4,NR4A1,PF4,PLAAT1,PYURF,RPS3A,SIK1,TOMM20,UCP3,VLDLR
NDRG1	kinase	0.00645	ATF3,BCL2,CDH1,CXCL1,CXCL2,CXCL3,EGFR,EIF2AK3,ERRFI1,FOS,JAK2,MAPK3,RELA,SMAD2,SNAI1,VEGFA,ZEB1
CLIC4	ion channel	0.00653	CFH,CX3CR1,DCN,FILIP1L,HIC1,PILRA,PLTP,RDH5,SLC16A3,SOD2,TIMP2,VEGFA,VTN
ILK	kinase	0.00653	BCL2,CDH1,CDKN2A,FN1,HAMP,IKBKB,MAPK1,MAPK3,NFKBIA,RELA,SLC4A1,SNAI1,ZEB1
ALK	kinase	0.00659	AKR1C1,CCND2,CDH1,CDKN2B,ENO2,FOS,MYCN,NID1,NTRK2,RNF182,SNAI1,STMN4,TBX1,TMOD1,TNFRSF8,ZEB1
ITGB3	transmembrane receptor	0.00659	BCL2,BIRC2,CD36,COL1A2,CSF1,FN1,FOS,HSP90B1,ITGAV,KDR,MMP14,NDUFV1,RUNX2,SDHC,SOST,SPARC
HDAC3	transcription regulator	0.00663	CD36,CDH1,CDKN1B,CDKN2A,COL1A2,DANCR,EGFR,ELOVL5,ENO1,FASN,FOS,GATA3,GDF11,HK2,ICAM1,IGF2,LDHA,NCR3LG1,NFKBIA,PGK1,PKM,SLC1A2,SNCA,TBX1
RXRB	ligand-dependent nuclear receptor	0.00681	ACADM,CACNA1A,CAMK1D,CDK6,CLU,ETF1,FASN,FLT3,FSTL1,HES7,IGF1,IL1RAPL2,JMJD6,MARCO,MYO1E,NEO1,NR2C1,POLG2,PPP1R15A,PPP1R15B,PURG,RAMP2,RHOJ,RNASEL,SLC12A9,SLC6A8,SNRPD3,TACSTD2,TEAD3,TSLP,URB1,VLDLR,ZC3H12A
ATG16L1	enzyme	0.00696	AOAH,IL18,IRS1,KLHL13,NFKBIA,SOD2
OSBPL8	transporter	0.00696	ACACA,DDIT3,EIF2AK3,HMGCR,HSPA5,LIPC
DGAT1	enzyme	0.00696	CD36,DDIT3,HSPA5,PNPLA2,PPARD,VLDLR
BHLHE41	transcription regulator	0.00696	ANGPTL4,BHLHE41,GATA3,HK2,mir-210,PER1
PTPRR	phosphatase	0.00704	BTBD2,BTG2,CALML4,CLCN7,DNMT3A,DPH7,EEF1DP3,ETS1,FOS,FOSL1,IQSEC2,KRT8,NRG2,OSER1,PACS2,SLC44A2,TBX1,TMEM132A,TNFAIP1,UQCRC1,USF1
SIRT7	enzyme	0.00705	DEPP1,DNAJB9,GFM2,HSPA5,MRPL20,MRPL24,MRPS33,NR2C2,RPS21
IGFBP5	other	0.00711	BCL2,BHLHE40,CDH1,EFNB2,EGR1,ELK3,IGF1,IRS1,LAMC1,PFKFB3,RUNX2
MFGE8	other	0.00711	BCL3,BIRC2,CSF1,CXCL1,FOS,ICAM1,JUNB,NFKBIA,TNFAIP3,TRAF3,VCAM1
HSPA9	other	0.00711	CDH1,CLMN,CRABP2,FN1,HES1,HNRNPK,KRT8,MYCN,RPL7,SOD2,TIMP2
F7	peptidase	0.00711	CXCL2,EGR1,FOS,FOSL1,ICAM1,IER2,MMP14,RELA,VCAM1,VEGFA,ZFP36
NFIC	transcription regulator	0.00714	ADAM12,CACNA1A,COL2A1,CSF1,DDIT3,DUSP2,EFHD1,G0S2,GFAP,GRB10,HSD11B1,HSPA5,LDHA,LDHC,MAP3K8,NEAT1,NFATC4,NFIA,PKM,PLAC8,PLEK2,RGS16,SLC25A5,STXBP6,THBD,TREM2
PTGS2	enzyme	0.00738	ADGRL3,ANGPT2,ARG2,BBC3,BCL2,CDH1,CDKN1B,CDKN2C,CLU,CSF3,DLK1,DUSP1,EGR1,ESRRA,FCGRT,FN1,FOS,ICAM1,IGF1,ITGAV,KDR,MCL1,MMP14,NEB,NKD1,NR4A2,PF4,PSAP,PTGER1,RPS19,RPS3A,RUNX2,SELL,SNAI1,SOST,STAT5B,STC1,TEK,TNFAIP6,TREM2,VEGFA
RRP15	other	0.00746	BCL2,FRZB,FZD1,FZD7,NKD1,PRICKLE1,RSPO1,WNT4
USP19	peptidase	0.00746	BIRC2,BNIP3,DDIT3,DDIT4,FBXO32,FKBP5,KLF15,PFKFB3
SMURF2	enzyme	0.00746	CDH1,CDKN2A,EGFR,FN1,MLXIPL,RUNX2,SKI,SMAD2
ROR1	kinase	0.0075	CDH1,CDKN2C,CYCS,FSTL1,IDE,KRT19,LHFPL6,RPL27,SGK1,SNAI1,TNS1,ZEB1
PLCL1	enzyme	0.00752	BCL2,HAMP,ID1,PPARD,RUNX2,SPARC,WNT4
ADM2	other	0.00752	COX5B,DDC,FOS,NDUFB8,SDHB,TNFRSF9,UQCRC2
SESN2	enzyme	0.00752	BCL2,CDH1,DDIT3,EIF2AK3,HK2,HSPA5,NPHS1
IKZF3	transcription regulator	0.00757	BCL2,CDKN1B,DEPP1,DOK4,FN1,GAS6-DT,IGSF11,KLF4,NFKBIZ,RTP4,RYR1,SELL,SHISAL1,SOX9,TNS3,TRAPPC3L
CCN5	growth factor	0.00771	CD24,CDH1,CEBPA,DSP,FN1,GATA3,KLF4,KRT8,LAMC2,mir-10 (includes others),SPARC,ZEB1,ZNF423
DRD2	G-protein coupled receptor	0.00775	ATP6V1E1,CSF1,FOS,GNGT2,GOT1,IGF1,IKBKB,ITGB8,KCNJ2,NFKB2,NFKBIA,PNPLA2,POMC,PRLR,PVALB,RELA,TAC1,VCAM1,VEGFA
SMO	G-protein coupled receptor	0.00775	BCL2,COL4A2,DIO3,FZD7,GLI2,HBB,LGR5,LIMD2,LUM,MTMR7,NKD1,NOG,PTCH2,RAI14,SOX9,TGFB3,TNFRSF10A,VCAM1,WIF1
RANBP3L	other	0.00776	ACP5,COL4A1,COL4A2,EIF5A2,GALNT11,ICA1,ITGB7,LRRC32,SH3GL2,SLC9A7,SPARC,SYT17,TMEM30B,TSPAN13
EIF4EBP1	translation regulator	0.00776	BBC3,CDKN1B,CEBPA,CLPX,DDIT3,EGR1,HAMP,HK1,HK2,HSPD1,NFIL3,PNPLA2,PRKAA2,SOCS1
LAPTM5	other	0.00776	ACADS,AGPAT4,CD36,CDKN1B,COL1A2,COL4A1,COL4A2,CX3CR1,ELOVL5,ITGB7,LAMA1,MAPK3,OLR1,UGT8
PTCH1	transmembrane receptor	0.00798	BTG2,COL2A1,DLL4,GLI2,IGF2,MYCN,PTCH2,SOX9,TNNT1,TPM2
TLR4	transmembrane receptor	0.00805	ACACA,ACADM,ACP3,ADORA2B,ATF3,BAMBI,BCL2,CASP8,CCND2,CD36,CDH1,CDK6,COX4I1,CSF3,CYP27B1,DAB2,DDIT3,DLK1,DLL4,DNMT3A,DUOX2,DUSP2,EDN1,FASN,FBXO32,FOS,GFAP,HK2,HNRNPU,HSPA5,ICAM1,IL15,IL18,IRF1,IRF3,KLF7,LDHA,LRRK2,MARCO,MIF,mir-10 (includes others),mir-146 (includes others),NFKB2,NFKBIA,NFKBID,NFKBIZ,NLRP12,NR4A1,NR4A2,NR4A3,NSMAF,PKM,REL,RELA,RGS14,RGS16,SIGIRR,SLC7A11,SOCS1,SOD2,TICAM1,TLR3,TNFA…
IRF8	transcription regulator	0.00808	AHRR,ARC,ATF3,BCL2,BCOR,CACNA1G,CBL,CD83,CEBPA,DAB2,DCDC2,EGR1,ETV3,ETV6,FOS,GFAP,ICAM1,IGSF9B,IL15,IL18,IRF5,KCNJ5,KCNK6,KCNQ1,KLF4,mir-24 (includes others),MYH14,NF1,RIMS3,STX11,STX2,STX3,TLR3,TREM2,ZEB2
CST3	other	0.00825	ACP5,CALCR,FOS,HAMP,NFKBIA
MEDAG	other	0.00825	CD36,CDH1,FASN,PLIN1,SNAI1
MYO1B	other	0.00825	GPI,HK2,LDHA,PGK1,PKM
OGDH	enzyme	0.00825	ASNS,DDIT4,MTHFD2,PSAT1,SLC7A11
CD2AP	other	0.00825	CDH1,FN1,NPHS1,SH3KBP1,ZEB1
SPTBN4	other	0.00825	ANK2,ANK3,DLL4,KCNJ11,KDR
MC1R	G-protein coupled receptor	0.00825	HAMP,MITF,NR4A1,NR4A2,NR4A3
CYB5R3	enzyme	0.00825	BBC3,DDIT3,EIF2A,HSPA5,PPP1R15A
TET3	enzyme	0.0083	ADAMTS9,ATF3,BMP6,CCND2,CDKN2A,EGFR,EPAS1,FOSL1,GLI2,HLTF,ID1,KARS1,KLF9,LRP2,NF2,NOTCH3,PAX2,PHOSPHO1,SLC12A5,TGFB2,WNT3,WNT4
GLIS3	transcription regulator	0.0083	CDH12,CDH5,CHEK1,COL18A1,COL1A2,COL4A1,COL4A2,DUOX2,FAM20C,FGF18,GNAQ,KCNQ1,MAFA,PLK1,PRC1,SLC26A4,SOD1,SOD2,SOD3,TSHR,TXN,UBE2C
IL10RA	transmembrane receptor	0.00847	ABCG1,ANKH,ARG2,ASS1,B4GALNT3,BCL2,BNIP3,CA2,CACHD1,CD24,CD300LF,CD36,CLCN7,CLEC9A,CTH,DCN,DDIT4,DPT,EDN1,ERO1A,F10,F13A1,FBN1,FN1,FSTL1,HAO2,HPGD,HTR7,IRF1,ITGB7,LUM,NAMPT,NRG1,NXPE2,OCLN,OLR1,P3H2,PF4,POMC,RIPK3,SELL,SLC16A3,SLC2A6,SLC7A11,SPARC,ST3GAL6,ST6GALNAC2,TAC1,TAP2,TMEM30B,VSIG2
PRKDC	kinase	0.00857	AHR,EGR1,FASN,FN1,HK2,LDHA,NR1D1,PIM3,PLK1,TMPRSS2,VCAM1
SLC27A2	transporter	0.00857	ACAA1,ACADL,ACADM,CD36,DECR1,ELOVL5,ETFDH,HADHB,HMGCL,PLIN5,PXMP4
PRELP	other	0.00857	COL9A2,CSF1,DDIT4,FGF18,FN1,IGF2,INSR,IRS1,LPAR1,NR4A1,VEGFA
GPR176	G-protein coupled receptor	0.00864	CDH1,HAMP,SNAI1,ZEB1
ZNF382	transcription regulator	0.00864	CDK6,ID1,MITF,STAT5B
LTBP4	growth factor	0.00864	ID1,ID2,TGFB2,TGFB3
AGR2	other	0.00864	CDKN2A,EGFR,EGR1,FOS
DLX4	transcription regulator	0.00864	BRCA1,CKS2,HBB,VEGFA
DHPS	enzyme	0.00864	ATP5F1A,DDIT3,NDUFB8,SDHB
SOX18	transcription regulator	0.00864	BCL2,DLL4,MCAM,VCAM1
SGO1-AS1	other	0.00864	CDH1,SNAI1,TGFB2,ZEB1
CUL1	enzyme	0.00864	BRCA1,CCND2,CDKN1B,IRS1
LAMC2	other	0.00864	DDIT3,EIF2AK3,HSPA5,LAMC2
SF1	transcription regulator	0.00864	CNN1,FN1,ICAM1,VCAM1
MUC3A	other	0.00864	BRCA1,CDK6,RELA,VEGFA
CDKN2A	other	0.00872	APPL2,ASF1B,ASNS,ASS1,BBC3,BCL2,CDC25B,CDKN1B,CDKN2A,CDKN2C,CTH,DONSON,EGR1,EZH2,FEN1,FOS,GLB1,GNL3,GOT1,HUNK,ITGAV,MCL1,MCM4,mir-1255 (includes others),mir-146 (includes others),mir-27 (includes others),MYCN,PLK1,PPFIBP1,PSAT1,RMI1,RRM2B,SERTAD1,SH3BP2,TOB2
SOD2	enzyme	0.00879	ACADL,ACP3,ACP5,BCL2,CAT,DDIT3,GCH1,GLYCTK,ID2,IQCE,JADE2,JDP2,LIPC,MYO3B,NCALD,PRRX1,RELA,SKP1,SOD2,SORT1,TRPM8
TOX	transcription regulator	0.00889	AHR,CDC20,CDKN1B,CDKN2C,ESPL1,EZH2,FEN1,ID2,NFIL3,PLK1,RFC2,RPA1,TNFRSF8,TNFRSF9,ZBTB7B
KLF1	transcription regulator	0.00891	ALAS2,BCL11A,CD24,CDKN1B,CDKN2C,DMTN,HBB,ICAM4,KLF3,SERPINH1,SLC22A4,SLC4A1
ITGAV	transmembrane receptor	0.00902	BCL2,BIRC2,CD36,CDH1,CDKN1B,COL1A2,FN1,FOS,ICAM1,ITGAV,NTRK3,RUNX2,SOST,VTN
GNB1	enzyme	0.00902	AHR,ARC,CD83,COL1A2,DUSP1,EDN1,ITGB8,MXI1,NR4A1,NR4A2,TGFB3,THBD,TIMP2,TSC22D3
APOA1	transporter	0.00902	ATF3,ATP5F1B,CYC1,GFAP,HMGCR,HSPA5,ICAM1,INSIG1,LCAT,MLXIPL,PON1,SOD2,TSLP,VCAM1
FKBP10	enzyme	0.00902	ADAMTS4,BCL3,C1QTNF1,COL18A1,COL1A2,COL2A1,CSGALNACT1,IGF1,MMP14,NGF,SNAI1,SOCS1,TAC1,TNFAIP6
NOX4	enzyme	0.00904	BMF,CDH1,COX4I1,CTH,EPAS1,FN1,HK2,ICAM1,LDHA,MCL1,PDK1,RHOC,VEGFA
ETS1	transcription regulator	0.00909	ABCB1,ARL4C,BCL11A,BRCA1,CDH1,CDH5,CDK6,CDKN2A,COL1A2,COL2A1,EEF1D,EGR1,ETS1,ETS2,FGFR4,FN1,GABRE,HPGD,HSPB8,HSPE1,ICAM1,ID2,INSIG1,JUNB,LAMC1,MCAM,MCL1,mir-146 (includes others),NFIL3,NPR1,PF4,PSEN1,RUNX2,SCD,SELL,SLC7A11,SNAI1,TGFB2,VEGFA,ZEB1,ZEB2
TFAM	transcription regulator	0.00915	ABLIM3,ACADL,ACADM,ACADS,ACP3,DCLK1,ECHS1,HK1,LDHA,LDHB,METRNL,PGK1,PKM,PLCB2,RUNX2,SLC2A10,STX11,ZBTB16
PTHLH	other	0.00915	BCL2,CAT,CDC25B,CDH1,CDKN1B,CDKN2B,COL2A1,EFNB2,FN1,FOS,IGF1,RUNX2,SOD1,SOD2,SOX9,TGM1,VDR,VEGFA
FGFR1	kinase	0.00924	ADAMTS5,BCLAF1,CCND2,COL4A1,DDIT3,EIF2A,EIF2AK3,FGFR4,FOS,H1-2,HAMP,HES1,HK2,HSP90B1,HSPA5,LINC00472,MGST3,MMP14,NCK1,NRG1,PDCD4,SNAI1,SPARC,STAC3,SYNCRIP,TTPAL,TXN,VDAC3,YARS1,ZEB1
FOSL1	transcription regulator	0.00926	C2CD3,CDKN2A,CSF3,DAPK2,EDN1,EFHD1,EGR1,FOS,FOSL1,FRY,GRK3,HAMP,HPGD,JUNB,KLHL15,LY6K,MT2A,RUNX2,SERPINE2,SNAI1,SPARC,SRGAP2B,SULF2,THBD,ZSCAN29
CDC73	other	0.00954	CDH1,H1-2,H19,HMGA1,IGF1,IGF2,IRF1,SOCS1
MEIS2	transcription regulator	0.00954	ALX4,BCL2,CDH1,CDKN2B,ID1,IGF1,RUNX2,SOX11
CCNC	enzyme	0.00954	ACACA,CD36,CEBPA,COX5B,FASN,PLIN1,PNPLA2,VCAM1
FABP3	transporter	0.00954	BCL2,COL1A2,EGFR,EGR1,FN1,FOS,SOD2,VEGFA
KLF10	transcription regulator	0.00954	BCL2,CDKN1B,CEBPA,EGFR,GATA3,ITGAD,POMC,SMAD2
MAFB	transcription regulator	0.00959	CCK,CCND2,CRHBP,CXCL2,DLK1,EFNA3,EGLN3,F13A1,FCGBP,GATM,HS3ST1,IGF1,ITGB7,JCHAIN,MAFA,MID1,NPHS1,OLFML2B,OSCAR,RAB3IL1,RADX,SNX31,SPOCK1
CDKN2B-AS1	other	0.00971	CDKN2A,CDKN2B,ICAM1,mir-181 (includes others),RELA,VCAM1
ALOX15	enzyme	0.00971	ALOX15,FN1,HAMP,ICAM1,NOTCH3,PPARD
DLEU2	other	0.00971	CDH1,HK2,mir-154 (includes others),mir-181 (includes others),mir-30 (includes others),PRKACB
SDHB	enzyme	0.00971	COX17,FN1,SLC25A3,SNAI1,SOD2,SOD3
OTUB1	peptidase	0.00972	BIRC2,CCND2,CDKN1B,EDN1,GLI2,ITGB7,PAWR,PTPN14,WSB2,WWC2
SUMO3	other	0.00972	BACE1,CCND2,CD59,CTH,HMGA1,IRS1,MMP14,MT3,NDP,PNP
ZBTB7A	transcription regulator	0.00972	BBC3,CDKN2A,DLL4,DMBT1,FOS,H19,MIA,PKM,RELA,SNAI1
HUWE1	transcription regulator	0.0098	AACS,ABCG1,ACAA1,ACACA,ACADL,ATP5F1A,CCND2,CD36,CDKN2B,CDKN2C,EGFR,ELOVL5,ENPEP,ETFB,FASN,GPRC5B,HADHB,INSIG1,INSIG2,PHOSPHO1,PLTP
PLAU	peptidase	0.00991	ABCG1,BACE1,CASP2,EGFR,FN1,HSPA5,ICAM1,IGF1,IGFBP2,ITGAV,KDR,mir-124 (includes others),PIM3,PLK3,PON1,SNAI1
CHD4	enzyme	0.00991	ADORA1,ANGPTL4,ARC,BCL11A,CDKN1B,CPNE7,DUOX2,EZH2,HBB,ID2,KCTD16,NDNF,SCN3B,SYDE1,TIMP2,VEGFA
PDGFRB	kinase	0.00994	CDH1,COL1A2,DAB2,EGFR,FN1,HAMP,VEGFA
SEL1L	other	0.00994	CP,DDIT3,HAMP,HERPUD1,HSPA5,SERP1,TIMP2
PGAM2	phosphatase	0.00994	FEZ1,NREP,PDE7B,SFRP1,SORCS1,TRIL,UNC5C
GNA13	enzyme	0.00994	CNN1,CXCL1,CXCL2,CXCL3,EGR1,FOS,VEGFA
SIN3B	transcription regulator	0.00994	CAD,COL1A2,DDIT3,FBXO32,HES1,KLF10,LDHA
CYP19A1	enzyme	0.0102	ACACA,ACADL,ACADM,BACE1,BCL2,CDKN1B,EGFR,FASN,FKBP5,GFAP,GHRHR,HSD17B1,IGF1,IRS1,PRLR,S1PR3,SLC1A2,SLC25A5,SOX9,TGM1,TM4SF1,VEGFA
QKI	other	0.0102	ACTN2,CD36,CDH1,CDK6,CNN1,DACT1,DHCR7,EGFR,FDFT1,FN1,GFAP,GOLM1,GPM6A,HLA-DOA,HMGCR,HMGCS1,ID1,IDI1,ITGB8,MSMO1,SNX3,VCAM1
NORAD	other	0.0103	BASP1,BHLHE40,COL4A1,COL4A2,DDIT3,HSPA5,JUNB,mir-10 (includes others),SEC14L2,SGK1,SPOCK1
EIF3E	translation regulator	0.0103	CD36,COL18A1,CXCL1,DYNC1H1,EPAS1,FARP1,RIN2,SAA1,SHC1,SNAI1,ZEB2
SUMO2	enzyme	0.0103	CCND2,CD59,CTH,HMGA1,IRS1,MMP14,MT3,NDP,PIK3R2,PNP,TSC22D3
SPIB	transcription regulator	0.0104	ARHGAP6,ATF3,BMP6,CAT,CLEC4G,COL17A1,COL2A1,COX4I1,COX6B1,COX7A2L,EGR1,IL18,KDR,LGR5,NDUFA2,NDUFB11,NDUFB7,PRDX2,PRDX5,TENM4
IMMT	other	0.0104	CD276,CD36,CXCL1,CXCL2,CXCL3,ETS2,FASN,IL15,IMMT,MICOS10,MIF,RELA,SCD,VLDLR
RUNX1	transcription regulator	0.0105	ALAS2,ATF3,ATP8A2,BBC3,BTG2,CCND2,CDH1,CDKN1B,CDKN2B,CEBPA,COL1A2,COL4A1,CSF1,CYB561,DDIT3,EPAS1,ERMAP,FAT4,FN1,GATA3,GNL3,HBA2,HES1,HSPA5,ICAM2,ID2,IRF5,ITGAV,KRT80,LRRK2,LUM,mir-142 (includes others),mir-27 (includes others),NFIL3,NR4A3,PF4,PIK3CD,PODXL,PPP1R15A,RUNX2,SHANK2,SLC22A4,SLC4A1,SOX4,SOX9,STX3,TAL1,VEGFA,ZBTB16
IL24	cytokine	0.0105	APAF1,BAK1,BCL2,CASP12,CASP8,DDIT3,EIF2A,FAF1,HSP90B1,HSPA5,MCL1,PPP1R15A
NFIB	transcription regulator	0.0105	AQP5,BMP6,CDH1,CREB5,FHOD3,FOXJ1,FUS,JCAD,LDHC,LZTS1,PITPNC1,TNS1
INHA	growth factor	0.0109	ADAMTSL2,BCL2,CCN4,CCND2,CDKN1B,CNN1,COCH,COL1A2,CYP26B1,DHH,EGFR,ESPL1,FGFR4,GJC1,KRT19,MATN2,MYO7A,PIK3CD,PRLR,SGK1,TPM2
ADAM17	peptidase	0.0114	ADAM12,ARL6IP1,CDC42EP4,CRIP2,CSF3,DUOX2,EFNB2,EGFR,ERRFI1,FGF18,FN1,FUS,HES1,HMGA1,ICOSLG,IRF1,KRT19,LPP,MYCN,NCALD,NRG1,SELL,SOX9,TBX1,TSLP,ZYX
TCF7	transcription regulator	0.0116	ARHGEF26,BCL2,BRCA1,C3orf70,CCDC3,CD24,CD83,CDH1,CEBPA,CHEK1,CX3CR1,DAPK2,ELK3,ENO2,EZH2,FCRLA,FLT3,FOS,FOSL1,G0S2,GATA3,GCNT2,GGT1,GPA33,HES1,ICOSLG,ID2,IKZF4,IL34,INPP5D,ITGB8,ITSN1,KCNB1,KCNJ3,KIF13A,LAMC1,LAT,LONRF1,MBNL3,MCAM,METRNL,MMP14,MSMO1,MYZAP,NTN4,PLTP,PPARD,PSAP,REL,RUNX2,SCP2,SELL,SH3GL3,SRPK3,STAC2,STX11,TEX15,TGFB3,TICAM1,TNFRSF19
CEBPB	transcription regulator	0.0117	ABCB1,ASF1B,ASNS,BASP1,BCL2,BRCA1,BRMS1L,CCND2,CDC20,CDC25B,CDKN1B,CDKN2B,CDKN2C,CDO1,CEBPA,CFD,CHEK1,CLU,COL1A2,CP,CSF3,CYP27B1,DAB2,DCN,DDIT3,DHCR7,DLX3,DSCC1,EFNB2,ESPL1,EZH2,FBXO32,FGFR2,FN1,FOS,FSTL1,FZD1,GAS1,GFAP,H4C16,H4C3,HAMP,HBB,HMGA1,HSD11B1,HSPD1,HSPE1,HUS1,ICAM1,ID1,IDH3B,IGF1,INSR,IRS1,KL,KLF10,LAMC1,LOXL1,MCM4,MIA,mir-130 (includes others),mir-146 (includes others),MMP14,NFATC2,NF…
SOX7	transcription regulator	0.0117	COL4A1,COL4A2,CRABP2,DLL4,DLX3,ESM1,IRF6,KDR,MMP14,NF2,NOTCH4,PAX2,SOX4,STC1,VASH1
COLQ	other	0.0117	ADAMTS5,COL2A1,COL4A1,COL4A2,DCN,EXT1,FN1,LRP4,MFAP2,MMP19,NID1,POMT2,RAPSN,TGFB3,WNT4
NSUN6	enzyme	0.0117	CAVIN2,CDC20,CDKN2C,DAB2,FSTL1,LHFPL6,SCHIP1,SGK1,TGFB2,TNS1
SHH	peptidase	0.0118	ABCG2,AMD1,ANGPT2,AQP5,BCL2,BRCA1,CCND2,CDH1,CHEK1,CSF1,DDC,EGFR,EIF2AK3,FN1,GLI2,HK2,HMGA1,ID1,IGF1,IGF2,MYCN,NOG,NR4A1,OCLN,PAX2,PTCH2,RUNX2,SFRP1,SOX9,TBX1,TGFB2,TGFB3,THBD,TSC22D3
IGF2	growth factor	0.0119	ANP32A,CASP6,CD36,DDIT3,DHCR7,DUSP1,EGR1,FEN1,FN1,GAS1,GCH1,H19,IER2,IGF1,IGF2,IGFBP2,JUNB,KLF9,MCM4,MXI1,NFKBIA,NGF,PDCD4,PIM1,RGS16,SLC20A1,SRSF5,ULK2,VEGFA,ZEB1,ZFAND5
CYGB	transporter	0.012	AMPH,CACNA1E,CDH1,DMTN,GZF1,LONRF1,MDK,TNFAIP3
SFN	other	0.012	BTG2,CDH1,CRABP2,DSP,FKBP5,KRT8,SGK1,ZEB1
ZNF24	transcription regulator	0.0121	CCND2,MYRF,NFKBIA,RELA,VEGFA
ACVR2A	kinase	0.0121	HAMP,ICAM1,ID1,ID2,VCAM1
SOX8	transcription regulator	0.0121	DLK1,EZH2,MYRF,RUNX2,SPARC
OXTR	G-protein coupled receptor	0.0121	CD36,FOS,HAMP,PNPLA2,RUNX2
PTGER1	G-protein coupled receptor	0.0121	ANGPTL4,FN1,FOS,ICAM1,POMC
PPP5C	phosphatase	0.0121	AHR,CD36,DUSP1,PLIN1,SGK1
PTPRO	phosphatase	0.0121	ACACA,BCL2,CDH1,JAK2,SNAI1
TAS1R3	G-protein coupled receptor	0.0121	CEBPA,DDIT4,SLC16A1,SLC5A1,SLC7A11
MEOX2	transcription regulator	0.0122	CDH1,CXCL1,CXCL2,CXCL3,EDN1,ICAM1,ID1,ITGAV,MMP14,TNFAIP3,VCAM1
EFNA3	kinase	0.0122	CRABP2,DSC1,DUSP4,EFNA3,FOSL1,IRF1,PKP1,SLC20A1,SOX9,TGM1,UBE2C
PRKCE	kinase	0.0122	ABCB1,ADAM12,BCL2,CDH1,CSF3,EGFR,EGR1,FOS,HSPA5,IRF3,JUNB,PDCD4,PIM1,POMC,TREM2,VCAM1,VEGFA
MXD1	transcription regulator	0.0122	CCND2,COX10,COX20,COX7A2L,CYC1,DARS1,EDN1,ETFB,GCSAM,KARS1,MRPS9,NDUFA10,NOP58,NOTCH4,OXA1L,PDHB,RPL23A
AIP	transcription regulator	0.0123	ACKR3,ADGRG6,AHR,AHRR,CX3CR1,DUSP1,GNG11,GNG4,GPR39,NPR3,PDE7B,PDE8A,RGS16
CSF3	cytokine	0.0123	BCL2,CCND2,CD177,CD300LF,CDK6,CDKN1B,CEBPA,CRTC1,CX3CR1,EDN1,EGR1,ETS1,FARP1,FOS,FUS,GFAP,GNG7,GRM5,HSPD1,ICAM1,IGF1,KALRN,LRRC4B,MCL1,NFIL3,NTRK2,PIM1,PLCB2,SELL,SH3GL3,SHANK2,SOCS1,SOD1,TAL1,TLR5,TNFAIP3,VCAM1,VEGFA
GATA3	transcription regulator	0.0125	ANGPTL4,AURKAIP1,BCL11A,BCL2,BHLHE41,BIK,BMF,BOK,CDH1,CDKN2C,CEBPA,CHST2,CRABP2,CUL4B,DLX3,ECHS1,ELOVL3,ETS1,FN1,FOS,GATA3,HIC1,HPS5,HSD17B1,ICAM1,IRF6,KLF4,MYO10,NF2,NFIL3,NOTCH2,PPARD,PRICKLE1,TAL1,TEK,TGM1,TNFRSF9,VCAM1,VEGFA,ZBTB16,ZBTB7B,ZEB2
XBP1	transcription regulator	0.0127	ACACA,ADD1,AFP,ARFGAP1,ARFGAP3,BCL2,BNIP3,CAT,CDKN1B,COL4A1,COL4A2,CTDSP2,DDIT3,DNAJB9,DOLPP1,EIF2AK3,ETS1,EXTL3,FASN,FKBP2,FN1,HERPUD1,HSP90B1,HSPA5,ICAM1,KLF4,MAFA,OSTC,PIGA,POU2AF1,RAB3A,RELA,SEC61G,SERP1,SHC1,SMC3,SOD1,SPARC,SRP9,TSPYL2,TXN,TXNDC11,VCAM1,VEGFA,WIPI1
KCNIP3	transcription regulator	0.0128	ABR,ACP5,ADORA2B,C2CD4A,COL1A2,DDT,FOS,GFAP,KARS1,METRNL,MID1,SLC8A3,SYT11,TNFAIP3,TNFAIP6,ZFP36
TNFRSF1A	transmembrane receptor	0.0128	ABCG4,ANGPT2,AQP5,BACE1,CD300LG,CD36,CD83,CHST2,CSF3,CXCL1,GATA3,GFAP,ICAM1,IGF1,IL15,KDR,LMO2,MMP14,PIM1,PODXL,POU2AF1,PPARD,RELA,SELL,SOD2,SS18L2,THBD,TNFAIP3,VCAM1,VEGFA
FAM3B	cytokine	0.0129	CCN4,DAPK2,DCN,FN1,KRT19,LDHA,SPARC
EIF4G2	translation regulator	0.0129	CCND2,EGLN1,IGF2,KLF4,KRT19,SERPINE2,TFCP2L1
CCK	other	0.0129	CNR1,EGR1,FOS,GFAP,HSPA5,PMCH,VEGFA
DEF6	other	0.0129	CDH1,FN1,FOS,SNAI1,ZBTB46,ZEB1,ZEB2
KIF3A	enzyme	0.0129	ACAT1,COL2A1,GLI2,HMGCR,HMGCS1,IDI1,VEGFA
RPS6KA5	kinase	0.0129	CDKN2A,CDKN2B,DUSP1,FOS,FOSL1,JUNB,SNAI1
HDAC5	transcription regulator	0.013	ACADL,ACADM,ARC,ATP5F1B,CASP8,COX7A1,GAP43,HES1,HK2,HMGCL,HMGCR,MEG3,MYCN,NDUFA1,NR4A1,PRX,RUNX2,SOST
SMPD3	enzyme	0.0131	ICAM1,IGF1,VCAM1
ZC3H10	other	0.0131	ATP5F1A,NDUFB8,SDHB
RETREG1	other	0.0131	DDIT3,HSPA5,RETREG1
ERN2	kinase	0.0131	DDIT3,HSPA5,ICAM1
MED20	transcription regulator	0.0131	ACACA,FASN,SNAI1
NCK2	kinase	0.0131	DDIT3,HAMP,PPP1R15A
TIMP4	other	0.0131	BCL2,MMP14,TIMP2
KCTD11	other	0.0131	CCND2,CDKN1B,IGF2
HSPB7	other	0.0131	HK2,LDHA,PKM
RPS6KA2	kinase	0.0131	EGR1,ICAM1,TRAF3
ANK2	other	0.0131	KCNJ11,KCNQ3,SPTBN1
TENT4B	enzyme	0.0131	RNY1,RNY3,RNY4
GYS2	enzyme	0.0131	ACACA,FASN,MLXIPL
EFTUD2	enzyme	0.0131	GCH1,SCD,SLC7A11
ATP5PO	transporter	0.0131	CDH1,NDUFS2,SDHB
C1QTNF1	other	0.0132	FN1,SCNN1G,SLC12A2,SLC9A3,SOD1,SOD2
CYB561A3	enzyme	0.0132	ALDOC,ATP6V1G2-DDX39B,COTL1,DUSP5,MT1X,MT2A
MCL1	transporter	0.0132	BAK1,CDC20,MCL1,PLK1,TUBA8,UAP1L1
PDGFRA	kinase	0.0132	DAB2,EZH2,FOS,MCL1,NOG,RUNX2
INSIG2	other	0.0132	ACACA,DDIT3,FASN,FDFT1,HMGCR,INSIG1
GPI	enzyme	0.0132	CDH1,CDKN1B,FN1,SNAI1,ZEB1,ZEB2
CREB3	transcription regulator	0.0132	ARF4,DDIT3,HSPA5,INSIG1,INSIG2,TMPRSS2
MAML1	transcription regulator	0.0132	CDH1,EGR1,HES1,HES4,HEYL,MYLK
PTK2	kinase	0.0133	BIRC2,CDH5,CDKN1B,COL1A2,DSP,FN1,FOS,IRS1,LPP,mir-154 (includes others),OCLN,PALLD,PRRX1,SNAI1,VCAM1
CREBZF	transcription regulator	0.0133	DDIT3,DNAJB9,ELOVL3,FASN,HERPUD1,HSPA5,INSIG1,MAPK10,MITF
ZBED6	transcription regulator	0.0133	ARHGEF1,ARL4C,DDIT4,GCK,IGF2,MAFA,SGK1,SPTBN1,ZEB1
AKT3	kinase	0.0133	BMF,CDH1,CDKN1B,COX4I1,ETS1,FOSL1,HSPD1,HSPE1,IGF2
LOX	enzyme	0.0133	AGR2,BCL2,CDH1,DERL3,HSP90B1,HSPA5,RELA,SNAI1,TEK
APEX1	enzyme	0.0133	ABCB1,ABCB10,CAD,EGR1,FOS,IRF3,JUNB,NR4A1,VEGFA
TAF6	transcription regulator	0.0133	ATF3,C11orf24,DNAAF2,GCNA,HAMP,HES1,IRF1,LSMEM1,SRSF3
CUX1	transcription regulator	0.0134	ARHGAP32,CAD,CDH1,CDKN1B,CDKN2A,CDKN2B,CDKN2B-AS1,CXCL1,CXCL2,CXCL3,DAB2,DUSP4,EGFR,GRB10,H4C3,HIF1AN,NDUFA1,OCLN,PTPN14,PTPN21,SNAI1
GLI2	transcription regulator	0.0134	ATP2A1,BCL2,CCND2,CDH1,CDKN1B,CLU,CSF3,DLX3,GATA3,GLI2,HK2,IL15,IRF6,JUNB,MITF,MYCN,PAX2,PFKFB3,PRKCH,RUNX2,SFRP1,SNAI1,SOX9,TGFB2,VDR
ZNF704	other	0.0135	CDH1,SORBS3
DIXDC1	other	0.0135	KDR,SNAI1
UBE2V1	enzyme	0.0135	BCL2,FOS
EXT2	enzyme	0.0135	HAMP,NDST1
FBXL4	other	0.0135	BNIP3,BNIP3L
FBXO25	enzyme	0.0135	EGR1,FOS
ADGRG1	G-protein coupled receptor	0.0135	IGF1,VEGFA
SGF29	other	0.0135	DDIT3,HSPA5
CHMP6	other	0.0135	EGFR,SLC20A1
GPR4	G-protein coupled receptor	0.0135	ICAM1,VCAM1
MAPK4	kinase	0.0135	HAMP,MAPK4
RPF2	other	0.0135	ABCB1,MYCN
KLK10	peptidase	0.0135	ICAM1,VCAM1
NCEH1	enzyme	0.0135	DDIT3,HSPA5
FUT9	enzyme	0.0135	FUT4,MSI1
BBLN	other	0.0135	MLXIPL,MYCN
FKRP	enzyme	0.0135	LAMA1,LAMC1
SNX6	transporter	0.0135	BACE1,CDKN1B
NOL3	other	0.0135	CAD,MYO1B
DBT	enzyme	0.0135	DUSP4,MAPK1
RAB11B-AS1	other	0.0135	ANGPTL4,VEGFA
RNF112	transcription regulator	0.0135	HAMP,TAC3
CSRP1	other	0.0135	CSRP1,HAMP
KCNA1	ion channel	0.0135	KCNB1,SLC7A11
ARHGEF28	other	0.0135	FOS,GNAQ
FGB	other	0.0135	HAMP,ICAM1
KCNJ6	ion channel	0.0135	KCNJ10,KCNJ3
RRS1	other	0.0135	ABCB1,BCL2
NDUFA4	enzyme	0.0135	ENO1,LDHA
COL10A1	other	0.0135	CD276,HSPA5
LILRB2	transmembrane receptor	0.0135	ACACA,FASN
MIA2	transmembrane receptor	0.0135	DDIT3,HSPA5
BMAL1	transcription regulator	0.0137	ACACA,ADORA2B,CEBPA,CHEK1,EGLN3,FASN,GCK,HK2,HSPA5,ITGB8,MLXIPL,NFIL3,NR1D1,PER1,SIPA1L3,STARD4,TBC1D1
HLCS	enzyme	0.0138	APAF1,ASS1,MAPK6,MORF4L2,MT1X,NDUFB9,PKM,PNPLA2,RMI1,S100A3,SLC44A2,SURF1,TCEAL3,ZNF512B
MGP	other	0.0141	AFP,CCR10,CFD,DDIT3,EIF2A,ICOSLG,IL15,ITGB7,MYOCD,RUNX2
NFATC1	transcription regulator	0.0141	ACP5,AHR,ATF3,BCL2,CALCR,CCND2,CDKN1B,CLCN7,CX3CR1,EDN1,GCK,GPC6,HSP90B1,ICAM1,ITGAV,KCNJ11,MAFA,OSCAR,POU2AF1,PRLR,SELL,SLC7A11,VCAM1
CSF2RA	transmembrane receptor	0.0141	CCND2,FOS,JUNB,PIM1
APH1A	peptidase	0.0141	APH1B,EGFR,NCSTN,PSEN1
INTS11	enzyme	0.0141	EGR1,GAP43,MAP6,NR4A1
ZNF652	other	0.0141	EGFR,SMAD2,TCF12,TGFB2
NIPBL	transcription regulator	0.0141	CDH1,KLF4,POLE4,ZEB1
NAALADL2	other	0.0141	AGR2,HSPA5,MIPEP,S1PR3
MEMO1	other	0.0141	CA2,FOS,PCP4,SNAI1
HERC2	enzyme	0.0141	BRCA1,IL18,NLRC4,USP16
STK17A	kinase	0.0141	GSTO1,MT1H,MT1X,SOD2
UBQLN1	other	0.0141	CDH1,PSEN1,SNAI1,ZEB1
PTBP3	other	0.0141	CDH1,FN1,ZEB1,ZEB2
SRPK1	kinase	0.0141	DDIT3,INSR,MCL1,VEGFA
BAZ2A	transcription regulator	0.0141	FBN1,HOMER2,MKX,ZNF185
GLUD1	enzyme	0.0141	BCL2,CYCS,MAPK3,SNAI1
ZNF567-DT	other	0.0141	DCLK1,EIF2A,EIF2AK3,LGR5
ERO1A	enzyme	0.0141	CSF3,DDIT3,EIF2AK3,MMP14
CLUH	translation regulator	0.0142	ACADS,DDIT3,DDX39B,FH,GFM1,IVD,MICU1,MRPL24,NDUFB8,NDUFS7,PCCA,PDHX,SUCLA2
CLU	other	0.0142	ATP7B,BCL2,CCND2,CDH1,CDKN1B,CDKN2A,CDKN2B,CFH,CLU,HSPA5,NFKBIA,RELA,SMAD2
HOXA13	transcription regulator	0.0144	CDX1,ENO1,EPHA4,IGF2,NOG,SHROOM3,SLC1A2,SOX9,VAPA,VILL,WNT3,WNT4
JARID2	transcription regulator	0.0144	CCND2,CDH1,ENO1,ENO2,HK2,INSIG1,KLF4,LDHA,PGK1,SCD,ZEB1,ZEB2
ADRA1A	G-protein coupled receptor	0.0144	ADAM12,ARC,CDKN1B,DUSP1,EGR1,FN1,FOS,NR4A1,NR4A2,PRRX1,SNAI1,VEGFA
GPX1	enzyme	0.0144	BCL2,CAT,DUSP4,FAF1,ICAM1,NDUFB8,RELA,SOD1,SOD2,TXN,UQCRC2,VCAM1
ZBTB20	transcription regulator	0.0144	AFP,COX7A1,DCN,FASN,FRZB,GCK,HSPB8,IGF1,IGFBP2,IRS1,KCNK5,LDHB,NFKBIA,OGDHL,SLC26A4,SPOCK1
HDAC4	transcription regulator	0.0149	ANGPTL4,ARC,ATF3,CAMK2A,CDKN2A,CHRDL1,CNTN1,DLL4,FOS,FOSL1,GPM6A,HDAC4,HMGCR,HOMER2,LDHA,MAPK1,MAPK10,MYBPC2,NR4A1,NR4A2,PRX,RAB3C,RUNX2,SH3GL2,TSPAN13,VCAM1,VEGFA
SH3TC2	other	0.0149	AACS,DHCR7,EBP,EGR1,HMGCR,HMGCS1,IDI1,PRX
SF3B1	other	0.0149	ATP5F1A,COL1A2,FSTL1,LAMA1,MCL1,NDUFB8,SFRP1,UQCRC2
TRPC1	ion channel	0.0149	APAF1,CCND2,CDH5,CDK6,CDKN1B,KDR,S1PR3,SNCA
S100A6	transporter	0.0149	ATF3,CDH1,CXCL2,HS3ST1,PCDHB2,RDH5,STC1,TNFAIP3
INPP5F	phosphatase	0.0149	CCND2,CCNT2,DDIT3,MIS12,PLK3,POLE3,SNX9,TUBA1A
ZEB1	transcription regulator	0.0157	ABCB1,CDH1,CDKN2A,CDKN2B,COL1A2,EDN1,FASN,FN1,GATA3,HK2,KIF13A,KRT19,LAMC2,LINC00472,LPCAT1,MAL2,mir-142 (includes others),PKM,PLD3,POLQ,RELA,SNAI1,UBQLN1,ZEB1
PRMT1	enzyme	0.0157	ACADM,ARG2,BCL2,CDH1,CDKN2A,COX4I1,EGFR,FN1,FOS,KLF4,KLHL24,LDHA,LOXL1,mir-27 (includes others),mir-331,mir-550 (includes others),MT2A,NKD1,PKM,PRDX3,SLC7A11,SNAI1,ZEB1,ZEB2
ADM	other	0.0157	BCL2,CALCR,CASP8,EDN1,FDX1,FN1,FOS,ICAM1,IL18,PGK1,PRKG1,RAMP2,TAC1,VCAM1
TNFRSF1B	transmembrane receptor	0.0159	ANGPT2,BIRC2,CD24,CD300LG,CFD,CFH,CHST2,EGR1,FN1,GAP43,GFAP,ICAM1,ICOSLG,mir-10 (includes others),mir-130 (includes others),mir-30 (includes others),mir-320 (includes others),mir-95 (includes others),MMP14,NOTCH2,PODXL,SELL,SLC7A11,SOD2,TNFAIP3
THBS4	other	0.0161	CDH1,COL2A1,HSPA5,ICAM1,MANF,MMP24,MTHFD2,TGFB2,VCAM1
YBX1	transcription regulator	0.0161	ABCB1,APAF1,BCL2,BRMS1L,CDK6,CDKN2A,CKS2,COL1A2,CRTC1,CXCL1,CXCL2,DAPK3,EGFR,FOS,HBB,HSD17B1,ICAM1,ID1,IRF5,KLF4,LRP2,MCL1,mir-210,NRG1,PDK1,SNAI1,SV2C
SETBP1	transcription regulator	0.0163	BCL11A,BCL3,CARD11,CDKN2C,CRTC1,IKBKB,KCNJ5,KDR,MN1,NR4A3,NTRK3,PTPRK,RPL22,SKI,USP6,WRN
LCAT	enzyme	0.0164	CEBPA,CLU,DDIT3,HMGCR,HSPA5,PON1,UCP3
NOX1	enzyme	0.0164	CAT,EGFR,EPAS1,KDR,NFKBIA,RELA,VEGFA
AMFR	transmembrane receptor	0.0164	DHCR7,EBP,FDFT1,HMGCR,HMGCS1,IDI1,MSMO1
KLF5	transcription regulator	0.0167	ACADM,BCL2,CDH1,CDKN1B,CSRNP1,DUSP1,EPAS1,FAM110A,FGF18,KRT8,LAMA1,LGR5,MAFF,NFKBIZ,PPARD,SLC35F6,SOX4,SP140,STK24,TBC1D14,TRPV6,UCP3
CALR	transcription regulator	0.0167	BCL2,CEBPA,COL1A2,CRABP2,DDIT3,FN1,GJC1,HSPA5,ICAM1,INSR,PPP2CA,SCNN1G
DCLK1	kinase	0.0167	CDH1,CXCL3,IL18,KLF4,SNAI1,SNCA,SOX4,SOX9,ZEB1,ZEB2
ASAH1	enzyme	0.0167	COL1A2,COL2A1,ETS1,NR4A1,NR4A2,NR4A3,RUNX2,SOD1,SOX9,TRAF3
ELOVL3	enzyme	0.0171	ACP5,COL1A2,ELOVL3,EPAS1,FDFT1,GPNMB,H4C3,HMGCR,IDI1,LUM,MICOS10,MSMO1,PCCA,PVALB,ZC3H12A
LOXL2	enzyme	0.0171	AGR2,CDH1,FN1,MMP14,OCLN
FMOD	other	0.0171	COL2A1,EGFR,HES1,LUM,SMAD2
SMOC2	other	0.0171	CDH1,FN1,LGR5,MCM4,SNAI1
GSTK1	enzyme	0.0171	DDIT3,FOS,IL18,JUNB,RELA
GALNT3	enzyme	0.0171	CDH1,FN1,KL,NOTCH3,TGM1
NCKAP1L	other	0.0171	ANK2,ANK3,DMTN,SLC4A1,TMOD1
F10	peptidase	0.0171	EGR1,ICAM1,MIF,VCAM1,VEGFA
THBS2	other	0.0171	HES1,HK2,LDHA,NOTCH3,PKM
LCOR	transcription regulator	0.0171	ADORA1,CDH1,CYP26B1,FKBP5,TFPI2
GCKR	other	0.0171	GCK,HMGCR,INSIG1,INSIG2,MSMO1
NAA10	enzyme	0.0171	COX6A2,COX7A1,EGFR,HYPK,VEGFA
RPL22	translation regulator	0.0171	ATF3,BBC3,DDIT3,DNAJB9,HSPA5
CDK7	kinase	0.0171	ANKRD37,CCNH,EGFR,OGFOD1,TNFAIP3
FREY1	other	0.0174	CCT2,CLU,HSP90B1,HSPA5,IZUMO1,OSTC
CYTOR	other	0.0174	CDH1,EGFR,SNAI1,SOD1,SOD2,ZEB1
POGLUT3	enzyme	0.0174	DDIT3,EIF2AK3,FBN1,HSPA5,VEGFA,ZEB2
INPPL1	phosphatase	0.0174	APELA,FGFR2,GCK,IGFBP2,IRS1,PIK3R5
CNR1	G-protein coupled receptor	0.0175	ACACA,ADORA1,ALPL,ARTN,ATP5PD,CAT,CNR1,COX4I1,ERRFI1,FASN,FOS,GLO1,HEYL,HPRT1,IGF1,LAMA1,LIPC,LRP4,MDK,NDP,NOG,NPHS1,PAFAH1B1,POMC,SLC35B2,SMURF1,SOD1
IFT88	other	0.018	ACAT1,ARF4,CEBPA,CHMP2A,COL1A2,CYC1,EIF4A2,GLB1,HAMP,HMGCR,HMGCS1,IDI1,NDUFA13,NDUFA9,PRKG1,RUNX2,SDHD,TCN2
MYD88	other	0.0183	ACP3,ATP6V1E1,BAMBI,BCL3,CCN4,CCNL2,CD83,CSF3,CXCL1,DLL4,DNMT3A,DUSP1,EGR1,ETS2,FBXO32,FOS,HSPA5,ICAM1,IGF1,IL15,IL18,IL1RAP,INPP5D,IRF1,ITGB7,LGR5,LPAR1,MAFF,MARCO,MAZ,MIB1,mir-10 (includes others),mir-27 (includes others),MMP14,NFATC2,NFKB2,NFKBIA,NFKBIE,NFKBIZ,OLR1,PILRA,PIM1,PLPP1,POLE3,POLH,RELA,RUNX2,SH3BP2,SLC16A3,SOCS1,SOX9,TNFAIP3,VCAM1,ZC3H12A
PIMREG	other	0.0184	ACACA,ACAT1,BCL2,EGFR,ING5,MOGAT2,SNAI1,ZEB1
CDKN2B	transcription regulator	0.0184	ASNS,ASS1,BCL2,CDKN2B,CTH,ENO1,GOT1,PSAT1
DNMT3B	enzyme	0.0185	ADORA1,BIK,CAMK2A,CD36,CDH1,CDKN2A,CNR1,DDIT3,EPM2AIP1,EZH2,FBXL16,GRK3,HSPA5,ID1,IRF5,KCNA1,KDR,LACC1,LONRF1,MAPK4,MID1,MYH14,NFATC2,PIK3C2B,PLD3,PLEKHA6,PPM1J,PRUNE2,RGS16,SERPINB9,SLC7A11,TNNT1
CADM1	other	0.0186	AHR,FDX1,KIRREL3,KLF10,KLF9,NFIL3,NPR3,NR1D1,NR4A3,RAI14,SIK1,SLC2A13,SV2C
CAV1	transmembrane receptor	0.0189	ADAMTS4,AFP,BLOC1S6,CD276,CD36,CDH1,EGR1,FN1,FOS,HK2,ICAM1,ID1,INSR,KDR,KRT19,NPM1,NR4A1,NTRK2,OCLN,PRLR,RBM39,RPL17,SLC12A2,SLC20A1,SNAI1,TXNL4A,VCAM1,ZEB1
POSTN	other	0.0192	ADAMTS4,CDH1,DLK1,EGFR,EGR1,FN1,GFAP,HES1,LOXL1,RUNX2,SOST,TSLP
CRYAB	other	0.0194	CASP6,COL2A1,FBXO32,HAMP,HSPB8,LGR5,NRG1,VEGFA,ZEB1
GATAD2B	transcription regulator	0.0194	ATP5ME,EZH2,H1-4,H3-3B,LSAMP,MDK,NFIA,NRXN1,NTRK2
ACVRL1	kinase	0.0194	ANGPT2,EFNB2,ICAM1,ID1,ID2,KDR,VCAM1,VEGFA,ZYX
MYL2	other	0.0194	ACTN2,FLNC,HK1,HK2,HNRNPA2B1,HSPA5,RYR1,TPM2,TPM3
CCR2	G-protein coupled receptor	0.0197	B3GAT2,COL1A2,COL4A1,COL4A2,CSF1,CSF3,DCN,DPT,F13A1,FBN1,FN1,IGF1,IL18,ITIH3,LUM,PLOD3,PMCH,SPARC,TGFB2,TIMP2,TSLP
EIF5A2	translation regulator	0.0197	ALX4,ASNS,ATF3,BHLHE40,CDH1,DDIT3,HERPUD1,HSPA5,MFAP3,MTA1
NF1	other	0.0197	ICAM1,MDK,NDUFA13,NDUFB8,NDUFS1,NDUFS3,NPM1,PVALB,RPS19,SOX9
TK1	kinase	0.02	ADAMTS3,AGR2,ATP5F1A,BRCA1,CRIP1,DDX21,FLOT2,FN1,FNDC3B,GPR156,H1-2,L3MBTL3,LINC00839,LRCH2,LY75,MED17,NALCN,NTRK2,PNPLA8,POLQ,PPP2R2B,PRMT2,PROSER1,RPL22,RPS19,RPS3A,TNFAIP3,TPTEP1,TRIO,YY1AP1,ZFP82
USF1	transcription regulator	0.02	ACP5,CAD,CAT,CEBPA,DUSP1,ENO1,FASN,FBXO32,GATA3,HAMP,HDAC4,HK2,LDHA,PGK1,PIGR,POMC,PRKG1,TNFAIP3
ERBB4	kinase	0.02	BRCA1,BTG2,CDH1,DDIT3,DUSP1,EFNB2,EGFR,EGR1,GAP43,HBA2,IGF2,MAP2K3,MXI1,NID1,PGK1,SERPINE2,SFRP1,SPARCL1
SUPT16H	transcription regulator	0.0202	ARHGAP9,ATP5MC2,BMP3,CFAP144P1,CLSTN2,DUSP5,EGR1,EXT1,H1-2,HNRNPK,ID2,KCNQ5,KRT8,LY6K,NOL3,PRXL2B,SAMD12,SEC16B,SNORA81,SNORD2,STAC3,TMTC1,ZNF117
HOTAIR	other	0.0203	ABL2,CDH1,CEBPA,ICAM1,IL18,LAMC2,MAPK1,MEG3,mir-130 (includes others),mir-331,NFKBIA,RBM38,SNAI1,ZEB1
NCOA1	transcription regulator	0.0205	AHR,BTG2,CASP8,CBX4,CD24,CEBPA,EGR1,ESRRA,FGF18,FGFR2,FOS,GPBP1,HIC1,HSD11B1,IGF1,JUNB,KDR,MAPK3,NFKBIA,NFKBIZ,OLR1,PAWR,PPARD,PRLR,RPL36,U2AF1,UCP3
USP36	peptidase	0.0206	BIRC2,CAT,FJX1,MCL1,RELA,SNAI1,TXN
HOTAIRM1	other	0.0206	CAMLG,CFH,GRB10,IGFBP2,KCNQ1,LAMA1,VAPA
DDX4	enzyme	0.0206	DCLK1,DSP,EDARADD,FBXO21,HBB,NCK1,TDP1
CYP1A1	enzyme	0.0206	CACHD1,CHRNA4,COX6B1,HOXB9,IGF1,IGFBP2,KRT19,MARCO,MID1,MT2A,MYO10,NDUFA1,NDUFV1,RGS16,SDHB,SHANK2,SNORA70,TRPM8,VLDLR
MRTFB	transcription regulator	0.0207	AK5,CAVIN2,CD24,CLDN15,CNN1,COL9A2,DAB2,EDN1,EGR1,ETV6,FCN1,FILIP1L,FJX1,FLRT2,FN1,G0S2,GAS1,HPGD,ID1,ITGAV,LOXL1,MOGAT2,NEO1,NFKBIZ,NREP,RHOBTB1,SGK1,SLC20A1,SULF1,TAL1,TGFB2,TST,TUBB1,WTIP
IGFBP2	other	0.0212	ARRB2,CD24,CDH1,CDH5,EGFR,EPHA4,FN1,IGFBP2,LGR5,NF1,NUP210,PTPRB,TGFB3
FOXP1	transcription regulator	0.0214	ACY1,CDKN1B,CNR1,FBXL16,GAP43,GAS1,GNG7,HCG11,HK2,IRF1,LMO2,MYCN,NFIA,RASD1,RASGRP2,RYR1,SOX4
TOP1MT	enzyme	0.0214	ATP5F1A,NDUFB8,SDHB,UQCRC2
C7orf50	other	0.0214	ACACA,FASN,HMGCR,HMGCS1
NCK1	kinase	0.0214	DDIT3,FOS,HSPA5,PPP1R15A
ALOX15B	enzyme	0.0214	CDKN1B,KLF4,TACSTD2,VEGFA
EIF2AK1	kinase	0.0214	BCL11A,DDIT3,HAMP,HSPB8
IL9R	transmembrane receptor	0.0214	BCL3,JUNB,PIM1,SELL
HUNK	kinase	0.0214	CDH1,EGFR,SNAI1,ZEB1
GRM5	G-protein coupled receptor	0.0214	FOS,SLC1A2,SOD2,SPARCL1
HOXB7	transcription regulator	0.0214	ANGPT2,CXCL1,HAMP,VEGFA
GCDH	enzyme	0.0214	ATF3,CASP8,DDIT3,HAMP
CAMK2A	kinase	0.0214	CAMK2A,FOS,HAMP,WNT3
METTL3	enzyme	0.0214	AKR1B10,ANKS1B,APAF1,B3GALT5-AS1,BCL2,BTG2,CASP8,CD36,CDH1,CX3CR1,CYCS,DCXR,DEF6,DENND2C,ESRRA,FAT4,ICAM1,KLF4,KLHL26,LDHA,LPP,MAFA,NDUFA4,NR4A1,PLTP,PRKCH,PTPN14,SCN3B,SERPINE2,SLC7A11,SNAI1,SOCS1,TEX15,WDR35,ZNF365,ZNF423
HOXA10	transcription regulator	0.0215	ALAS2,ALPL,ARL2,B3GALNT1,CD1C,CDKN2B,CFD,EGFR,FAF1,FN1,FZD1,HMGCR,ID1,ID2,IRX3,KLF10,KLF9,MIR99AHG,MYCN,MYLK,NR4A1,PCP4,PIGR,RELA,RPL37A,SCOC,SLC27A6,SNRPE,STK17B,THBD,WNT4
MAPK8	kinase	0.0215	ABCB1,APOD,BBC3,BCL2,CAT,CDH1,CDH5,CDKN1B,DDIT3,DUSP1,DUSP4,EGR1,ETS1,FOS,FOSL1,FUS,GCK,HMGCR,HMGCS1,MAP3K11,MIF,OCLN,PPARD,RELA,SOD2,TAC1,TNFAIP3,TSC22D3,VDR,WNT4,ZFP36
BSG	transporter	0.0217	ABCG2,CDH1,CDKN1B,EIF2AK3,EPAS1,FAM111B,FASN,IL18,KDR,KIF5C,PHF24,PLK1,SLC16A1,SNAI1,VEGFA
DCN	other	0.0221	CASP8,CDH1,CDKN1B,COL1A2,DUSP1,EGFR,FBN1,ICAM1,IRS1,ITGAV,VCAM1,VEGFA
SLC15A4	transporter	0.0221	ASNS,CDC20,CRIP1,EPSTI1,EZH2,FAM13B,FILIP1L,FOS,JCHAIN,KRT19,LOXL1,MARCKSL1,MTHFD2,PON3,PRC1,SEC24A,SHTN1,TAP2,TNFAIP6,TRAM2,TREM2,TUBA1A,TXNDC11,VCAM1
ATF3	transcription regulator	0.0222	ASNS,ATF3,BBC3,BHLHE41,CAD,CD83,CXCL1,DCTD,DDIT3,DHODH,EPHA1,HSPA5,ICAM1,ID1,KL,KRT19,MT2A,MTA1,NFKB2,NFKBIZ,PLK1,POLR3H,PPP1R15A,PSAT1,RIPK3,TSLP
RARA	ligand-dependent nuclear receptor	0.0222	AASS,ACACA,ARNT2,BAZ2A,CCNT2,CD24,CDKN1B,CDX1,CEBPA,CLMN,CP,CRABP2,CREBL2,CSF3,CTNNA3,CYP26B1,DUSP1,EGR1,EIF5A2,ENOX1,ENY2,FGFR4,FOS,FUT4,GAP43,GATA3,GCK,H4C3,HLA-J,IDE,INIP,IRF1,IRF6,KLF4,MAML1,MAPK1,MXD4,MYCN,NCOA5,NR2C1,RASD1,RASGRP4,RTP4,SELL,SESN1,SHANK2,SLC25A36,SLC7A11,STX3,THBD,TNFRSF10A,UCP3,XK,ZMAT4,ZNF367,ZNF703
FAT1	other	0.0223	CD24,KLF4,PDCD4,PRRX1,SNAI1,TGFB2,ZEB1,ZEB2
PIK3C3	kinase	0.0223	ACACA,ACADL,ACADM,CDKN2A,FASN,IGF2,PLIN1,PNPLA2
IFRD1	other	0.0223	CRABP2,CTH,EBP,HK1,IGF1,NDUFA6,RPL22,RPL39
SELENOS	other	0.0224	CD36,CEBPA,CFD,DDIT3,FASN,HSPA5
GPR151	G-protein coupled receptor	0.0224	ANGPTL4,DCN,DDIT4,ENO1,PKM,VEGFA
MBNL1	other	0.0224	CCND2,HADHB,KCNA4,LGR5,SOX4,TGFB2
PLCG1	enzyme	0.0224	ALDOC,EGR1,ENO2,FOS,KDR,LDHA
KCNJ10	ion channel	0.0224	FOSL1,ICAM1,IGF2,IGFBP2,KCNJ10,TGM1
DUSP5	phosphatase	0.0224	CA2,DUSP2,EGR1,HIVEP3,ID2,ZFP36
ACTN4	transcription regulator	0.0224	ANGPTL4,DCN,FOS,MYCN,NPHS1,SNAI1
DLL4	other	0.0227	DLL4,EFNB2,ESM1,GATA3,HES1,KDR,NFKB2,NPM1,RELA,SNCA,VEGFA
GAB2	other	0.023	BCL2,CDH1,FOS,HAMP,IL13RA2,KDR,MCL1,SPARC,ZEB1
PRKAR1A	kinase	0.023	BAK1,BCL2,CDH1,EGFR,MYOCD,NR4A2,SENP2,TUSC3,VDR
PTX3	other	0.0231	CCN4,COL1A2,CX3CR1,FN1,FOS,GATA3,ICAM1,IGF1,TGFB2,TRAF3
EFNA4	kinase	0.0231	CRABP2,DSC1,DUSP4,FOSL1,IRF1,PKP1,SLC20A1,SOX9,TGM1,UBE2C
ZFP36	transcription regulator	0.0232	ABCG4,AHRR,CA2,CD36,FOS,FOSL1,ICAM1,IRF1,LMO2,NFKBIA,OSCAR,PIM1,PNRC1,PRC1,SOCS1,SS18L2,THBD,UQCRFS1,VCAM1,ZFP36
PIP5K1A	kinase	0.0233	CDH1,FEZ1,KISS1R,mir-95 (includes others),WIF1
CYP46A1	enzyme	0.0233	FDFT1,HMGCR,HMGCS1,NDUFB8,SOD2
MYO1C	enzyme	0.0233	ATP5F1A,NDUFS3,SDHB,UQCRB,UQCRC2
CBX2	transcription regulator	0.0233	AHR,CCND2,CDKN2A,HBB,SOX9
GTF2I	transcription regulator	0.0233	CAT,CDKN1B,FOS,HSPA5,KDR
POMC	other	0.0235	CDKN1B,DUSP1,FOS,FOSL1,GNAQ,H19,ICAM1,IGF2,IL18,JUNB,MITF,NFKBIA,NR4A1,NR4A2,NR4A3,PMCH,POMC,SIK1,SOD2,TIMP2,VCAM1
PPID	enzyme	0.0239	CDH1,SNAI1,ZEB1
LINC00842	other	0.0239	CDH1,FN1,SNAI1
GATA6-AS1	other	0.0239	CDH1,SNAI1,ZEB1
MIR100HG	other	0.0239	CDH1,FN1,SNAI1
DOHH	enzyme	0.0239	PARK7,PRDX2,WARS2
WDR11-DT	other	0.0239	ADAMTS5,COL2A1,SOX9
P4HTM	enzyme	0.0239	EPAS1,HAMP,VEGFA
CCDC12	other	0.0239	CDH1,FN1,SNAI1
KRT80	other	0.0239	CDH1,HK2,ZEB1
PPP1R14B	phosphatase	0.0239	EPAS1,KDR,VEGFA
ZMYND10	other	0.0239	MMP14,MMP19,VEGFA
H6PD	enzyme	0.0239	DDIT3,GCK,HSPA5
FXR2	other	0.0239	FXR1,mir-124 (includes others),NOG
COPS7B	other	0.0239	CDKN1B,NMD3,NPM1
DDX6	enzyme	0.0239	KIFC1,MAML1,NOTCH2
SLC8A1	transporter	0.0239	EDN1,ICAM1,VCAM1
ANKRD1	transcription regulator	0.0239	BCL2,DDIT3,NFATC2
COL4A1	other	0.0239	BCL2,CDKN1B,HSPA5
PSMD4	other	0.0239	A2M,CD36,MARCO
STK39	kinase	0.0239	CDH1,OCLN,SNAI1
HILPDA	other	0.0239	CDH1,PLIN1,PNPLA2
SMARCA5	transcription regulator	0.0239	AHR,ASS1,BST1,CACNA1E,CCND2,CDH1,CHD7,CRIP1,ENC1,ESM1,ETS2,FKBP5,GPRC5B,HAMP,HES1,KLF7,PLAC8,RASGRP4,RNF19B,RTP4,SEMA4A,SYNGR1,TIFA
CRH	cytokine	0.0243	BCL2,BDKRB2,EDN1,FOS,HPGD,IL18,JUNB,NR4A1,PNMT,POMC,RAMP2,SGK1,TAC1,VDR,VEGFA
CD276	other	0.0243	ARHGAP45,CDKN2A,COX4I1,DUSP4,EGFR,FN1,GAB2,GATA3,HES1,HMGCS1,IGFBP2,INSR,IRF1,SOCS1,WIPI1
NFAT5	transcription regulator	0.0249	ACTN2,ALPL,C1QTNF1,C1QTNF5,CCN4,CD24,COL1A2,COL4A1,CSF3,DDIT4,EDN1,EGR1,HECW2,IRF1,MYLK,NFKBIA,NRG1,PGK1,POLE4,PPARD,RFC2,RPA1,SCNN1G,SGK1,SOD1,TNFAIP3,VCAM1,VDR,VEGFA,VLDLR
CD36	transmembrane receptor	0.025	ACACA,ADAMTS4,ATP5F1B,BTC,CD36,COL4A1,CSF3,CXCL1,CXCL3,DDIT3,EIF2AK3,FASN,HSP90B1,HSPA5,ICAM1,IL15,MMP14,PTPN1,TNFRSF10A
SERPINA1	other	0.0252	ANGPTL4,ATF3,CD36,COL2A1,CX3CR1,CXCL1,DDIT3,HAMP,HSP90B1,HSPA5,RGS16,TNFRSF9
CCL5	cytokine	0.0254	AHR,DUSP1,FOS,GFAP,HMGA1,IER2,MAPK1,MAPK3,MMP19,NAMPT,OLR1,PNP,PPIF,SGK1,SOD1,ZFP36
BAHCC1	other	0.0254	FZD4,FZD7,HOXB9,IKZF4,KLF3,KLF9,SIX4
PNO1	other	0.0254	BCL2,CDH1,HES1,NOTCH2,NOTCH3,SNAI1,ZEB1
PRRX1	transcription regulator	0.0254	ACACA,ANGPT2,FOS,LPP,PALLD,SOX9,VEGFA
MAT1A	enzyme	0.0254	ACADL,BAK1,CYCS,EGR1,NDUFB8,SOD1,UQCRC1
NOS1	enzyme	0.0254	ARC,EGR1,FBXO32,FOS,PDK1,RELA,SOCS1
BRD7	transcription regulator	0.0254	BBC3,CDH1,CHEK1,FASN,FN1,KRT8,RRM2B
SRD5A1	enzyme	0.0254	ACACA,FASN,HMGCR,INSR,IRS1,PNPLA2,PRKAA2
SGPP2	phosphatase	0.0254	CDH1,DNAJC22,HSPA14,HSPA4L,HSPA5,HSPB7,HSPB8
USP37	peptidase	0.0257	ANK3,ASNS,CEBPA,CGN,CNN1,CXCL2,ECM2,EID3,FCGBP,HHAT,KCNQ1,KREMEN1,LINC00923,LUZP2,MASP1,PDZK1IP1,RCAN3,S1PR3,SLC7A11,SNAI1,ZBTB16
FASLG	cytokine	0.0262	BCL2,BIRC2,CD24,CDH1,EGR1,FOS,RELA,RUNX2,TGFB2,TGFB3,VEGFA
CHUK	kinase	0.0263	ACKR3,ACP5,ATF3,CDKN1B,CLU,COL18A1,CP,CSF1,DCN,FOS,GCH1,HAMP,HK2,ICAM1,JUNB,KLF10,MT2A,NFKB2,NFKBIA,NGF,NID1,PLD3,PLK1,RELA,RGS16,SEMA3C,SERPINE2,SFRP1,SGK1,SOD3,TERF2IP,TLR3,TNFAIP3,VCAM1,VEGFA
PCLAF	other	0.0268	CDC20,CDKN2B,CDKN2C,ESPL1,KLF4,PLK1,TGFB2,UBE2C
PRKG1	kinase	0.0268	ALOX15,BCL2,CDKN1B,FN1,FOS,HINT1,ID1,VCAM1
FOXP4	transcription regulator	0.0268	ACADM,CDH1,CYCS,ELOVL3,KLF4,PTCD2,SIX4,TGFB3
LTB4R	G-protein coupled receptor	0.0268	CD36,CXCL2,HAMP,IRF5,mir-10 (includes others),mir-146 (includes others),PTPN1,VEGFA
LRRK2	kinase	0.0269	DDIT3,EIF2AK3,GBA1,HSPA5,LRRK2,MANF,MICU1,MITF,RELA,SNCA
FGF7	growth factor	0.0271	APRT,AQP5,CAD,CEBPA,CSF1,EGFR,FASN,FGFR2,HPRT1,LPCAT1,NRG1,RUNX2,SCD,SMAD2,VEGFA
METTL1	enzyme	0.0272	CDH1,CDK6,GPA33,H3C13,MGST3,QPRT,SNAI1,TMEM38B,ZNF512B
CTF1	cytokine	0.0272	FASN,FOS,IRF1,IRS1,JUNB,MYLK,PNPLA2,POMC,SOCS1
PCMT1	enzyme	0.0272	AFF3,CGN,DZIP1,FAM20C,PAIP2B,RBMS2,SIDT1,TACSTD2,ZC3H12A
OSMR	transmembrane receptor	0.0272	ARTN,BCL2,BCL3,DHX58,FASN,FOS,GAP43,JAK2,JUNB,MT2A,PIM1,SOCS1,ZFP36
MYBL2	transcription regulator	0.0272	BCL2,CASP6,CBX4,CDC25B,CDH1,CDKN2A,CEBPA,CLU,FLT3,ID1,PLK1,SLC25A3,UBE2C
ACSL4	enzyme	0.0272	BAK1,CALB2,CALCR,CAMK1D,CDC25B,CDKN2B,EGFR,ICAM1,JAK2,PRKG1,SELL,SERPINF1,THBD
VCAN	other	0.0273	ADAMTS9,ANGPTL4,ASS1,ATRN,CBX6,CD59,CLU,DCN,EGFR,FN1,GLB1,GPC6,ICAM1,METRNL,MIF,NFKBIA,NOTCH3,OLFML2B,PRDX5,SOD2,SORT1,SPATS2L,TGFB3,THBD,TMEM204,VCAM1,VEGFA,WNT4
EHF	transcription regulator	0.0274	ANGPTL4,CDKN1B,CDKN2A,COL2A1,CRABP2,GLB1,H4C8,HK2,KDR,KLK5,NOTCH2,NOTCH3,PKM,PPARD,RHCG,SAA1,STAT5B,THBD,VEGFA
ACOX1	enzyme	0.028	ACADL,ACADM,CAT,CD36,COL4A2,DDIT3,EGFR,ELOVL3,ETS2,FASN,GOT1,HPD,HSD11B1,HSPA5,IGF1,IGFBP2,IL1RAP,QPCT,RPL36,SGK1,SLC16A1,SLC20A1,TAGLN2,UGT8,UPP2
TNFSF12	cytokine	0.0281	ADAM12,ATP5PO,BST1,CDH1,CYCS,FBXO32,FGFR2,HEYL,ICAM1,ID1,KLF15,mir-146 (includes others),mir-23 (includes others),mir-27 (includes others),NDUFB5,NFKB2,NFKBIA,NOTCH3,NPHS1,PF4,PIK3C2B,SIX2,TSLP,VCAM1
PSMB11	peptidase	0.0281	ABI3BP,ADCY2,COL1A2,CREB5,ENPEP,GFAP,ITGB7,LAMA1,LY75,NID1,NR4A1,NR4A2,NTN4,OCLN,OLFML2B,PIK3R5,PLCB2,RELT,ROBO2,TGFB2,TNFRSF8,VIT
FOXK2	transcription regulator	0.0284	CDH1,CDKN1B,HK2,PDK1,PKM,VEGFA
GPR39	G-protein coupled receptor	0.0284	ANGPT2,ARTN,CLU,EDN1,PNPLA2,RGS16
NAE1	enzyme	0.0284	BRCA1,CDC20,CDKN2B,CEBPA,KRT19,PKM
EDN3	other	0.0284	CDH1,CDKN1B,EGR1,FOS,LAMA1,MCAM
PARN	enzyme	0.0284	EGFR,mir-181 (includes others),mir-379 (includes others),RNY1,RNY3,RNY4
LTBR	transmembrane receptor	0.0287	BST1,CLU,CNN1,COCH,ICAM1,JUNB,LIPC,NFKB2,NFKBIA,POU2AF1,RNF19B,VCAM1
PRKCB	kinase	0.0289	ACP5,CD83,CLCN7,COL1A2,CYCS,EGR1,FASN,FN1,FOS,GCK,ICAM1,IGF1,PFKFB3,SOD2
LEPR	transmembrane receptor	0.0291	ABCG1,ACACA,ANGPTL4,ATF3,BCL2,BTG1,CASP8,CNR1,COL4A1,COX4I1,DDIT3,EDN1,FASN,FN1,FOS,GAP43,GCK,GCKR,GFAP,HERPUD1,HMGCR,HSPA5,ID2,IGF1,IPO8,LIPC,mir-24 (includes others),mir-30 (includes others),MMP14,MMP19,POMC,PPARD,SLC2A10,SLC2A6,STK17B,TSC22D3
IHH	enzyme	0.0296	ALPL,BTC,COL2A1,COL9A2,COL9A3,DHH,FGFR2,FZD1,IL18,KDR,NRG1,PF4,PLIN5,RUNX2,TAC1,TAL1,VEGFA,ZNF185
PDGFB	growth factor	0.0302	BBC3,CNN1,COL1A2,EGR1,FN1,FOS,HMGA1,ICAM1,LRPPRC,NOTCH2,NOTCH3,NR4A1,RIPK3,SERPINF1,VEGFA
EFNA1	other	0.0302	BACH2,CDC20,CRABP2,DSC1,DUSP4,FN1,FOSL1,KARS1,PKP1,SHB,SLC20A1,SOX9,TGM1,TRIM5,UBE2C
SPRY2	other	0.0303	ANGPTL4,CAB39L,CFH,EGFR,EPAS1,ETS1,FOS,G0S2,GNG11,HKDC1,ID2,IGF2,KIF5C,MYCN,OCLN,PFKFB3,PGK1,PTPN1,TSPAN13,ZEB1
H3C14	other	0.0306	ADGRL3,HBB,LRP2,PIK3R5
CHCHD3	transcription regulator	0.0306	ACADS,HMGCL,HSPD1,SOD2
MBOAT7	enzyme	0.0306	ACACA,FASN,HMGCR,HMGCS1
DGCR5	other	0.0306	CDH1,EGFR,FN1,ZEB1
FAM120A	other	0.0306	FASN,FDFT1,HMGCS1,SCD
WIF1	other	0.0306	CYCS,FRZB,MITF,VEGFA
TIAM1	other	0.0306	ENO1,HK2,LDHA,PKM
RBM14	transcription regulator	0.0306	HK2,LDHA,PDK1,PKM
MFAP4	other	0.0306	FN1,NFKBIA,RELA,SMAD2
ATF5	transcription regulator	0.0306	APAF1,ID1,MCL1,SAA1
HULC	other	0.0306	CDH1,CDKN2C,SNAI1,ZEB1
USP7	peptidase	0.0307	ACKR3,BMF,CAD,CCND2,CD36,CDKN2A,FAM111B,FKBP5,HLTF,ITGB7,MAP7D2,TCEAL4,TRPC4
TMSB4X	other	0.0307	BCL2,CASP8,CDH1,ICAM1,NPHS1
TRIM31	enzyme	0.0307	ACACA,ACADL,ACADM,CD36,FASN
IGFBP7	transporter	0.0307	ASNS,CDKN1B,CDKN2A,MAPK1,SOD2
TIMP2	other	0.0307	CDKN1B,DDIT3,MMP14,TIMP2,VEGFA
MGAT3	enzyme	0.0307	CDH1,HES1,NOTCH3,RELA,SNAI1
LAMC1	other	0.0307	CDH1,ETS2,FN1,IGF2,TGFB2
CDH2	other	0.0309	BCL2,CDH1,CDH5,CDKN1B,ENO2,FN1,ZEB1
HDAC7	transcription regulator	0.0309	CDH1,DLL4,EDN1,FGF18,NR4A1,SLC1A2,SNAI1
DTX1	transcription regulator	0.0309	EGR1,HIGD1A,MCL1,NRIP3,SNAI1,TGFB2,VEGFA
CD28	transmembrane receptor	0.0311	AHCYL1,AHR,ATP11B,ATP5F1C,BCL2,BHLHE40,BIN1,BTG1,CAMK2A,CASP6,CASP8,CBL,CCND2,CDK6,CDKN1B,CORT,COX6C,CYC1,CYCS,FKBP2,FOS,GATA3,GTPBP4,GYS1,H19,HAMP,HAX1,HINT1,HIVEP3,HK2,HOMER2,IL1RAP,IRF1,ITGB7,LDHA,LTN1,mir-146 (includes others),NAMPT,NFATC2,NFKB2,NFKBIA,NR4A1,PNP,REL,RELA,RHOC,RPS14,RRAGA,SLC16A3,SLC25A5,SOCS1,TFPI2,TNFAIP3,TUBB1
A2M	other	0.0311	BCL2,CDH1,DDIT3,EIF2A,EIF2AK3,FASN,GAP43,HSPA5,PPP1R15A,PRLR
MBTD1	other	0.0311	ARHGEF18,CDKN1B,DOLPP1,DUSP2,HBA2,MBOAT2,NFKBIA,PITPNC1,RNASE2,SOX4
ZNF106	other	0.0311	ALAS2,COL26A1,COX7A2L,GPNMB,HBA2,NCMAP,PRDX2,PRX,UGT8,WDR83OS
RORA	ligand-dependent nuclear receptor	0.0315	ARSG,ASNS,BNIP3,BRCA1,CD36,CDKN1B,CDKN2A,CHEK1,DDC,ELOVL3,FASN,FDFT1,GOT1,HMGCR,HPGD,IGF1,IL18,KCNK5,LPIN2,MGST3,MT2A,NFKBIA,NR1D1,NTRK2,RBFOX1,SEMA3F,SLC15A4,SLC16A7,SLC1A2,SLC2A13,SNAI1,SULF2,TLR3,UCP3,VLDLR
SMARCB1	transcription regulator	0.0315	ABCB1,ACAT1,ALX4,AMPH,BNIP3,BNIP3L,BTG1,CA8,CDH1,CDKN2A,CDKN2C,COL18A1,CSF1,DACH1,DNMT3A,ETS2,F10,FGFR2,FOS,FZD7,HES1,IGFBP2,KRT19,MCM4,NEO1,NOG,NUP210,PAX2,PIWIL4,PRKAB2,SOX9,SPARC,SYCE1,TMOD1,WNT3A
E2F4	transcription regulator	0.0318	ASF1B,BCL2,BNIP3,BNIP3L,BRCA1,CASP6,CDC23,CDKN2C,CENPO,CHEK1,CKS2,COX7C,DBF4,DCLRE1C,DIS3,DUOX2,EFHC1,EPAS1,FDFT1,FEN1,GTF2H4,HLTF,HSP90B1,LPAR1,LSM3,MCL1,MCM4,MYCN,NAP1L4,NDUFS1,NPM1,PLK1,POLE3,PPP2R2B,PRC1,PSAT1,RFC2,SFRP1,SON,UBE2C,UXT,ZNF451
GNB2	other	0.0318	AHR,ARC,CD83,DUSP1,MXI1,NR4A1,NR4A2,THBD,TSC22D3
COL4A3	other	0.0318	COL1A2,COL4A1,COL4A2,FN1,LAMA1,LAMC1,MAPRE1,MMP14,TIMP2
CIDEC	other	0.0318	ACADL,ACADM,ACADS,COX4I1,COX5B,CYCS,FASN,PLIN1,PNPLA2
KDM4B	enzyme	0.0319	ENO1,HK2,LDHA,MDH1,mir-181 (includes others),PDK1,PKM,SNAI1
ELOVL5	enzyme	0.0319	ACACA,ACADL,DDIT3,FASN,INSIG2,MLXIPL,PLTP,PNPLA2
ST6GAL1	enzyme	0.0319	CCND2,CDH1,FN1,MCAM,OCLN,PDK1,RELA,SNAI1
CDH1	other	0.0319	BIRC2,CDH1,CDK6,EGFR,FN1,FOSL1,GLI2,KRT19,MCAM,MMP14,MMP19,OCLN,PFKFB3,PSAT1,SOX9,TSLP,VEGFA
TLR5	transmembrane receptor	0.0323	ANTKMT,ATF3,C1QTNF3-AMACR,CSF3,DMBT1,HIC1,ICAM1,IL15,INSR,MDH1B,SLC19A3,TSLP,VWA1,ZNF493
SMARCA2	transcription regulator	0.0323	ALPL,BCL2,CD36,CDH1,CP,CYLD,FKBP5,HES1,KDR,LAMC2,MYLK,TSC22D3,TUFT1,VDR
EFNA2	kinase	0.0325	BACH2,CRABP2,DSC1,DUSP4,FOSL1,NFIL3,PKP1,SLC20A1,SOX9,TGM1,TRIM5,UBE2C
NR1H2	ligand-dependent nuclear receptor	0.0328	ABCG1,ACACA,CDH1,CSF3,FASN,FDFT1,GCK,HK1,HMGCR,HSD11B1,NFKBIA,PLTP,PNPLA2,RPS14,SMAD2,TBX1,TNFRSF9,TSHR,VEGFA
CISH	other	0.0335	BACH2,CDKN1B,CSF1,DUSP2,EDN1,GLB1,HILPDA,IFRD1,MYCN,NR4A3,OLR1,POMC,PPP1R15A,SLC7A11,ZC3H15
NFYB	transcription regulator	0.0335	ABCG2,AMD1,ATP5F1B,BCL2,CCT6B,CDH1,CDKN2A,CKS2,CLDN15,COL1A2,CYRIB,DPP10,EPAS1,FBXL18,FGFR2,FLRT2,GNA12,GPR160,GRK3,H4C16,HES7,IGF1,KLHL3,LRP2,NPR1,PAX2,PITPNM3,PLK1,PXMP4,RAB3C,RIMBP2,RPL41,RUNX2,SERBP1,SESN1,SNAI1,SNAPC1,SON,TSNAX,UBE2D3,USP10,USP13
RNASEH2A	enzyme	0.0342	ACKR3,DDX21,H1-4,IRF1,IRF5,JUNB,NFKB2,NFKBIA,RNU1-4,SF3B5,TLR3
ITGA5	transmembrane receptor	0.0342	BCL2,CDKN1B,COL2A1,FOS,GAS1,HOXB9,IGF2,IGFBP2,JUNB,MMP14,VEGFA
NCOA5	other	0.0342	ANGPTL4,CPLANE1,ENHO,GPNMB,JCHAIN,MARCO,NIPSNAP2,NR4A1,NXPE2,POU2AF1,TUBA8
FLT1	kinase	0.0344	ADD1,ATF3,BNIP3L,COL2A1,DEPP1,DLL4,EPAS1,FOS,HK1,ICAM1,RNF125,SDHC,SOX9,SURF1,TOMM22,VDAC1
PLK1	kinase	0.0344	ACKR3,BBC3,BOK,CDH1,DNMT3A,EGFR,HMGA1,mir-1294,PLK1,SNAI1,TGFB2,TGFB3,TNFAIP6
SIN3A	transcription regulator	0.0344	ACP5,BCL2,CCND2,CDH1,COL1A2,DDIT3,FBXO32,INSR,KLF10,MAP4,MXI1,SYT4,TMEM71
PUM1	other	0.0353	ANK2,CDKN1B,CNOT1,KLHL24,LAMA1,SKP1
DANCR	other	0.0353	CA2,CDH1,RUNX2,SNAI1,TIMP2,ZEB1
GSN	other	0.0353	BCL2,COL2A1,FN1,HAMP,PDCD4,SOX9
RYK	kinase	0.0353	BCL3,CSF3,DDIT4,FN1,PIM1,RUNX2
RND3	enzyme	0.0353	BCL2,CDH1,CDKN1B,FN1,HES1,VEGFA
SOAT1	enzyme	0.0355	AKR1B10,AKR1C1,ALOX15,ATP5MC3,BBC3,CDO1,CISD1,CP,DDIT3,FASN,GOT1,HAMP,HMGCR,MAP1LC3C,PCBP1,RPL8,SLC7A11,VDAC3
SOCS1	other	0.0356	ATXN7L3B,BAK1,BCL2,CCND2,CDKN2B,CSF3,CXCL2,DUSP1,EGFR,FKBP5,FOS,HAMP,ICAM1,IL15,IRF1,IRS1,JAK2,KRT19,NDUFA5,NDUFB8,NDUFS3,PPIF,PTCD3,RELA,SERPINH1,SLC25A5,SNAI1,SOCS1,SOD2,TLR3,TXN,VCAM1
ACVR1	kinase	0.0357	ALPL,DCN,FSTL1,HAMP,ICAM1,ID1,ID2,NOG,TSLP,VCAM1
TNC	other	0.0357	ADAMTS4,BCL2,COL1A2,COL2A1,EGFR,FOS,ID2,LGR5,MMP14,MSI1
CD24	other	0.0359	ATF3,BCLAF1,BIK,DUSP5,FOS,FXR1,HSPB8,ICAM1,LPP,LRPPRC,MCAM,N4BP3,PHF10,PPP1R15A,PRDX2,RNF25,TFPI2,TPP2,TUFT1,VDR
INSIG1	other	0.0359	AACS,ABCG1,ACACA,APOC1,ATF3,DDIT3,DHCR7,DLK1,FASN,FDFT1,HMGCR,HMGCS1,HSPA5,IDI1,MARCO,MLXIPL,NFKBIZ,OLR1,PCYT2,STARD4
PDK1	kinase	0.0359	ARSA,CARD11,CDC20,CDH1,GALC,HK2,IKZF4,ITGB8,LDHA,PLK1,SKI,SLC44A2,SSH2,SUMF1
SERPINF1	other	0.0366	BCL2,CDH5,CEBPA,ENO2,G0S2,KCNJ10,LOXL1,NFKBIA,NGF,OCLN,SERPINF1,SOD2
WNT4	cytokine	0.0366	CDH1,CDH5,DLK1,FKBP5,GAS1,ID1,IL34,OCLN,RELA,RUNX2,SPARC,WNT4
ODC1	enzyme	0.0366	ARTN,ASNS,BAK1,BMP6,FGF11,GDF11,IL18,MANF,VEGFA,WIPI1,WNT3,WNT4
MAPKAPK2	kinase	0.0366	DDIT3,HSPA5,HSPB6,HSPB8,ICAM1,IL18,IRF3,MARCO,NFKBIA,TLR3,VCAM1,ZFP36
MAP2K7	kinase	0.0366	ANGPT2,ATF3,CDH5,EFNB2,FCGRT,FN1,HSPA5,JUNB,OCLN,P2RX4,TFPI2,VDR
PGF	growth factor	0.0369	ANGPTL4,ATF3,BCL2,BIRC2,DCN,EDN1,EGR1,ETS2,JAK2
RBX1	enzyme	0.037	AHR,BCL2,BRCA1,CDH1,CSF1,ICAM1,ID2,MCL1,NFKB2,PLK3,SGK3,SHC1,SMAD2,TNFRSF8,TRIM25
APOL1	transporter	0.0372	ATF3,DDIT3,ERO1A,HERPUD1,HES1,HSPA5,IRF1
SLC39A8	transporter	0.0372	ABCG2,ADAMTS5,CDKN2A,CRIP2,DAB2,HMGA1,SYNGR1
TLX1	transcription regulator	0.0372	CCK,CDC20,CHEK1,KDR,MCL1,TAC1,TAL1
MAP2K2	kinase	0.0372	ALDH1L1,CDKN2A,FOS,IRS1,TNFRSF10A,TREM2,VEGFA
TNFAIP6	other	0.0372	CDH1,HAMP,IL18,NLRC4,PPBP,SNAI1,TNFAIP6
ZNF507	transcription regulator	0.0372	BCL2,CDH1,CDK6,MAP3K8,SNAI1,ZEB1,ZEB2
INHBE	growth factor	0.0372	CEBPA,CFD,G0S2,IRS1,JUNB,PLIN1,PNPLA2
LRRC59	other	0.0373	CDH1,SNAI1
CYP2C9	enzyme	0.0373	DUSP1,HBA2
DPP10	peptidase	0.0373	DPP10,KCNIP1
TRIM56	enzyme	0.0373	BIRC2,FXR1
LDLRAP1	transporter	0.0373	HMGCR,LRP2
PARP16	enzyme	0.0373	DDIT3,EIF2A
CYTL1	cytokine	0.0373	IGF1,NDUFV1
PRKD3	kinase	0.0373	CDKN2B,NFATC4
SAP30BP	transcription regulator	0.0373	CCNL1,CCNL2
CHD1L	enzyme	0.0373	HNRNPA2B1,MYLK
RADIL	other	0.0373	SNAI1,ZEB1
DDX28	enzyme	0.0373	EGFR,EPAS1
TRIP13	transcription regulator	0.0373	CDH1,SNAI1
ADAMTS9	peptidase	0.0373	MMP14,VEGFA
PACS2	other	0.0373	HSPA5,RETREG1
RAB25	enzyme	0.0373	CDH1,SNAI1
NCF2	enzyme	0.0373	SOD2,VCAM1
CSNK1D	kinase	0.0373	HAMP,PER1
CASQ1	other	0.0373	DDIT3,HSPA5
PSMC3	enzyme	0.0373	CDKN2A,FOSL1
PSMC5	transcription regulator	0.0373	CCND2,CDKN1B
DHRS9	enzyme	0.0373	ATP5F1E,NDUFA3
PIEZO2	ion channel	0.0373	IL15,IRF1
MIR4270	microRNA	0.0373	BAK1,MCL1
NPHS1	other	0.0373	KIRREL1,NPHS1
DMBT1	transmembrane receptor	0.0373	EFNB2,HAMP
MARK4	kinase	0.0373	MAP4,SNAI1
EEF1D	translation regulator	0.0373	CDH1,COL2A1
MFSD8	ion channel	0.0373	GFAP,PFKFB3
SEMA3C	other	0.0373	SEMA3C,TLR3
CCT5	other	0.0373	BBC3,VEGFA
TOR2A	other	0.0373	ACAT1,FOS
HES7	transcription regulator	0.0373	HES1,HES7
RGS3	enzyme	0.0373	HAMP,SNAI1
CORO1C	other	0.0373	PDCD4,SRSF3
ACADS	enzyme	0.0373	GLO1,HSPA5
ADGRV1	G-protein coupled receptor	0.0373	HAMP,HBA2
SEC23B	transporter	0.0373	EIF2A,HSP90B1
LYPD6	other	0.0373	FZD4,WNT3A
DTNA	other	0.0373	CAMK2A,KCNJ10
PRRC2B	other	0.0373	CCND2,CRKL
BMAL2	transcription regulator	0.0373	HAMP,THBD
MAP1S	enzyme	0.0373	BCL2,CDKN1B
CFP	other	0.0373	DDIT3,HAMP
CDK5R2	other	0.0373	ARC,FOS
RAB11FIP1	other	0.0373	CDH1,ZEB1
MXD3	transcription regulator	0.0373	ID2,MYCN
FAM177A1	other	0.0373	CXCL1,CXCL2
SRSF5	other	0.0373	AZIN1,VEGFA
EZR	other	0.0376	ATF3,BCL2,CDH1,DDIT3,DDIT4,HNRNPA2B1,IGFBP2,MMP14
KAT5	enzyme	0.0378	AFP,ARC,BBC3,BIRC2,CAD,CCND2,CDKN2B,CDKN2C,COL2A1,CTH,DDIT3,EFNB2,EGFR,EZHIP,FOXJ1,GNPNAT1,HERPUD1,HSP90B1,HSPA5,HSPD1,IRS1,MANF,MRPL20,NME2,PCDH1,PCDHB2,PIAS2,PPP1R15A,QRFPR,SFRP1,SOD2,TKTL2
MAP3K7	kinase	0.0379	AFP,BHLHE40,EDN1,FASN,GAS1,GCH1,H19,IGF2,IL15,IRF1,MAP2K3,NFATC2,NFKBIA,NFKBIZ,NGF,RELA,RNASEL,SAA1,SESN1,SNAI1,SOX9,SPTBN1,TLR3,VCAM1
NUCKS1	transcription regulator	0.0382	ASNS,CDKN1B,HAMP
SERPINA3	other	0.0382	CDH1,HMGCR,SNAI1
PTPRB	transmembrane receptor	0.0382	ANGPT2,EDN1,NPHS1
VIPAS39	other	0.0382	PF4,PPBP,SPARC
POGLUT2	enzyme	0.0382	FBN1,NOTCH2,NOTCH3
DNAJC24	other	0.0382	CREB5,EFNA3,IRS1
DYRK2	kinase	0.0382	GLI2,PTCH2,SNAI1
SH3PXD2B	other	0.0382	CDH1,FN1,SNAI1
LINC01018	other	0.0382	CDH1,CDKN2A,SNAI1
ATP6V1C2	transporter	0.0382	CDH1,FN1,SFRP1
GALNT4	enzyme	0.0382	CDH1,SNAI1,ZEB1
ADH1B	enzyme	0.0382	CEBPA,FASN,PLIN1
SORCS3	transporter	0.0382	CDH1,HAMP,SNAI1
TCIM	other	0.0382	CXCL1,ICAM1,VCAM1
CCT2	kinase	0.0382	CDH1,HES1,VEGFA
RAP1GAP	other	0.0382	CDK6,CDKN1B,FOS
FAIM2	other	0.0382	CASP8,CDH1,WNT3A
OPRK1	G-protein coupled receptor	0.0382	FOS,HAMP,KDR
SNTA1	other	0.0382	IGF1,KIDINS220,RAPSN
GRK3	kinase	0.0382	ADRA2B,GRM5,SOX9
GNE	kinase	0.0382	ASNS,DDIT3,JDP2
GLA	enzyme	0.0382	DDIT4,FOS,HK2
E4F1	transcription regulator	0.0382	DLD,IDS,MPC1
TAF10	transcription regulator	0.0382	HPRT1,IGF1,PRLR
P2RY1	G-protein coupled receptor	0.0382	FN1,FOS,VCAM1
MCM7	enzyme	0.0382	CHEK1,EGFR,MCM4
GRM4	G-protein coupled receptor	0.0382	CAT,mir-154 (includes others),SOD2
DEAF1	transcription regulator	0.0382	HAMP,HNRNPA2B1,UCP3
CTCFL	transcription regulator	0.0382	ANKRD52,MELTF,PKM
ADCYAP1R1	G-protein coupled receptor	0.0382	ARC,DUSP5,FOS
RBM10	other	0.0382	ITGA8,NPR3,TSPAN18
NKX3-2	transcription regulator	0.0382	COL2A1,RUNX2,SOX9
VCAM1	transmembrane receptor	0.0382	ABCG2,JUNB,VCAM1
TSN	other	0.0382	BCL2,mir-181 (includes others),TSNAX
C5	cytokine	0.0383	ATF3,BCL2,BCL6B,CD59,CSF1,CSF3,CXCL1,EFNB2,EGR1,EIF2AK3,FN1,HIVEP1,HSPA5,ICAM1,NFKBIA,NGF,PF4,PLK3,PPP1R15A,TNFAIP3,VCAM1,VEGFA,ZFP36
IL11	cytokine	0.0384	BCL2,CCN4,COL2A1,DLK1,FOS,ICAM1,IGF1,IGFBP2,IL15,IL18,IRF1,JUNB,POMC,SNAI1,SOST,STX11,VCAM1
CDKN1B	other	0.0386	BCL11A,BCL2,CAT,CDH1,CDKN1B,DHH,EGR1,ELOVL3,GAB2,GAP43,HSPA5,HSPB8,LGR4,MCL1,NFATC2,PALD1,RAB3A,RDH5,SOD1,SOD2,TENM4,WNT3
MIAT	other	0.0388	BCL2,CDC42BPA,CRIP2,EXT1,FCGBP,HSD11B1,ICAM1,ICOSLG,mir-24 (includes others),MYO1E,RYR1
ZIC2	transcription regulator	0.0389	AMPH,APBA2,CCND2,CDKN1B,CRABP2,EDARADD,EFHD1,EPHA4,HES1,KRT19,LRP2,MAPK4,MKX,PDZK1IP1,PI15,RADX,TFCP2L1,WNT3A,ZEB2
STX18	transporter	0.0389	ALS2,ARF6,BCL3,CDC20,EPB41L2,EZH2,HNRNPU,HUS1,ID2,LAMC2,MT2A,MYO1E,PALLD,PLEKHG2,POLE4,SFRP1,SPOCK1,SPTBN1,TRIO,YTHDC1
MESP1	transcription regulator	0.0394	MYOCD,PRICKLE1,SNAI1,ZEB1,ZEB2
PPP1R1B	phosphatase	0.0394	BCL2,FOS,LRRK2,SNCA,SRSF3
NRG4	growth factor	0.0394	ACACA,BCL2,ELOVL5,FASN,GCK
PSMB8	peptidase	0.0394	IRS1,KCNJ2,NFKB2,NFKBIA,TNFAIP3
ZFPM2	transcription regulator	0.0394	ALPL,DHH,KDR,SOX9,WNT4
PPP2R5C	other	0.0394	BCL2,BCL3,REL,TNFAIP3,TNIP3
FADS2	enzyme	0.0394	CDH1,CEBPA,FASN,PNPLA2,SNAI1
COL6A1	other	0.0394	COL6A6,FASN,NR4A2,PVALB,TPI1
S1PR3	G-protein coupled receptor	0.0394	ETS1,FOS,ICAM1,IGF1,VCAM1
SYNCRIP	other	0.0394	CDH1,FN1,mir-181 (includes others),SNAI1,ZEB2
ZBTB16	transcription regulator	0.0397	AGPAT4,ASL,BACH2,CCNT2,CD24,CD83,CSGALNACT1,DDC,DDIT4,DGKE,EMB,F13A1,GATA3,GATM,GBE1,GOT1,HPGD,ICOSLG,ID2,IRF6,ITGAV,KCNJ8,LDHC,NDUFB5,NFKBIZ,PF4,POLE3,POLG2,REL,RUNX2,SDS,SELL,TSC22D3,UPP2,ZBTB16
NDRG3	other	0.0398	CDK6,EFNB2,EGR1,EIF2AK3,HES7,MGAT4B,PALS2,SCARB2,SLC45A4,SOX4,STAT5B,TFDP2,TOMM20,TPM3
TREM2	transmembrane receptor	0.0398	BAMBI,BCL2,CD36,CSF1,CTNNA3,CX3CR1,CYCS,MAMDC2,NFKBIA,SULF2,TMEM163,TNFAIP3,UGT8,WIF1
CASZ1	enzyme	0.0408	COL2A1,DACH1,EDN1,FGF18,GATA3,SIK1,SOX11,TGFB3,TNNT1,XYLT1
KEAP1	other	0.0408	ACP5,AHR,AKR1B10,AMBP,BCL2,GBE1,IL18,OSCAR,SLC7A11,VCAM1
NOD2	other	0.0409	CXCL2,CXCL3,DMBT1,ICAM1,IL18,MAP3K8,MARCKSL1,NFKB2,NFKBIA,NPHS1,SLC2A6,SOD2,TNFAIP3,TNFRSF9,WNT3A
ADAMTSL2	other	0.0411	CDH1,CNTN1,FBN1,ICAM1,LAMA1,MMP14,MMP15,SELL,TGFB3,TIMP2,UBC,VCAM1
HSP90B1	other	0.0411	EIF5A2,HSP90B1,HSPA5,IL18,PPIF,RAB8B,RPL27A,RPLP2,RPS14,SLC1A2,SNX3,TOMM20
ANTXR2	transmembrane receptor	0.0418	CDH1,FN1,PIK3R2,PPP2R2B
PLCL2	enzyme	0.0418	ID1,PPARD,RUNX2,SPARC
ATOH8	transcription regulator	0.0418	DCN,FZD4,INSR,LEFTY2
DEPTOR	other	0.0418	CDH1,ICAM1,SNAI1,VCAM1
GPR68	G-protein coupled receptor	0.0418	DUSP1,EIF2AK3,HAMP,RUNX2
CYP11A1	enzyme	0.0418	HSD11B1,PNMT,POMC,SNAI1
GADD45G	other	0.0418	ARC,BRCA1,FOS,TGFB2
SH3KBP1	other	0.0418	CCND2,CDH1,FN1,SNAI1
DIAPH1	other	0.0418	CDH1,CDKN2A,CDKN2B,EGR1
KLB	enzyme	0.0418	EGR1,FOS,HMGCR,HMGCS1
BEX2	other	0.0418	BAK1,BBC3,BCL2,SWAP70
AGER	transmembrane receptor	0.0422	APAF1,BACE1,BCL2,CALCR,COL4A1,CSF1,CXCL2,EGR1,FN1,HECW1,ICAM1,IGF1,KLF7,NPHS1,RPS3A,SNAI1,VCAM1,VEGFA
SMAD7	transcription regulator	0.0424	ACVR2B,BIRC2,CDKN1B,CDKN2B,CDKN2C,COL1A2,COL2A1,DCN,FN1,HAMP,ICAM1,ID1,ID2,ITGBL1,MATN2,NFKBIA,RELA,SCD,SEMA3F,SOX9,TGFB2,TGFB3,TPM2,TPM3,TXN,VEGFA
CFB	peptidase	0.0426	DDIT3,FASN,HSPA5,NOTCH2,NOTCH3,SOX4,TGFB2,THBD,TRIO
MTTP	transporter	0.0426	CD36,CFD,EIF2AK3,GOT1,HMGCR,HSPA5,RUNX2,SLC7A11,ZEB1
TFAP2B	transcription regulator	0.0426	EDN1,EPAS1,IGF2,IL15,IL18,KDR,MT2A,PPBP,SOD2
RBCK1	transcription regulator	0.0426	CXCL1,CXCL3,ICAM1,IRF1,MAP3K8,NFKB2,NFKBIA,TNFAIP3,VCAM1
CDX2	transcription regulator	0.0428	ABCB1,ABCB10,B3GALT5,BCL2,CCK,CDH1,CDX1,CLU,DDC,ETS1,GLI2,HBP1,HOXB9,HOXC10,KLF4,LAMC2,mir-10 (includes others),MYCN,NFKB2,PARD6A,RELA,SLC26A6,SLC5A1,SNAI1,SOX9,TAC1,TAL1,VTI1A,WNT3A
KDM5B	enzyme	0.0431	BRCA1,CDKN1B,DDIT3,EGR1,FGFR2,FJX1,ID2,IGFBP2,INSIG1,IVNS1ABP,JADE2,MCAM,MPC1,MT1H,MT1X,NOL3,OSER1,PRLR,SMOX,SOX4,SOX9,SWAP70,TAL1,TGFB2,WNT3A
MFN2	enzyme	0.0432	BCL2,BNIP3,CXCL1,DDIT3,EIF2A,PPP1R15A
EPHX2	enzyme	0.0432	DLL4,HES1,HSPA5,ICAM1,RUNX2,VCAM1
ANGPTL3	growth factor	0.0432	ACACA,BMP6,FN1,FRZB,PRKAA2,SCD
ITGA11	other	0.0432	FN1,IDI1,IGF1,INSIG1,MMP14,SPARC
MTDH	transcription regulator	0.0436	AFP,ANGPTL4,ASL,BCL2,CASP8,CCN4,CD36,CDH1,CDKN1B,CFH,COL4A1,COL4A2,CSRP1,EFNB2,EGFR,EGR1,FGFR2,GPNMB,HK2,HPD,IGFBP2,INSIG2,MSMO1,PLIN5,SCP2,SLC1A2,SOCS1,TEK
IL10	cytokine	0.0438	ABCA6,ABLIM3,ANKS1A,ARG2,ARNT2,BAK1,BCL2,BCL3,BMP6,CASP8,CCND2,CD24,CD36,CD83,CDK6,CDKN1B,CSF1,CSF3,CX3CR1,CXCL3,DCN,DEPP1,DUSP1,ESPL1,ETS2,FKBP5,FLRT2,FOS,GNGT2,GNS,GPRC5B,HPGD,ICAM1,IKBKB,IL13RA2,IL18,INPP5D,IRF1,ITGB7,LY75,LZTS1,MAP3K8,MARCO,MCL1,MMP14,NFKBID,NOTCH2,NPHS1,NR4A3,PF4,PLK1,POMC,PSAP,PTPN1,RAB22A,RGS16,SELL,SHB,SOCS1,STX11,TAC1,TAP2,TLR3,TLR5,TNIP3,TSC22D3,VCAM1,VEGFA,ZFP36
NOTCH4	transcription regulator	0.0439	CDKN1B,CNN1,DLL4,EFNB2,HES1,IRF1,NOTCH4,TEK
NTF3	growth factor	0.0439	ATP2A1,CCND2,CDH1,CDKN1B,FOS,PVALB,RELA,TAC1
USP14	peptidase	0.0439	BCL2,CDH1,FASN,HSPD1,SNAI1,UBE2C,VEGFA,ZEB1
CDC20	other	0.0439	ARC,BCL2,CALB2,HKDC1,MEIS3,TMEM71,TRPV3,UBE2C
MAP3K12	kinase	0.0443	RPL27A,RPL37A,RPS18,RPS8,STMN4,TUBA1A,TUBB2B
UBE3A	enzyme	0.0443	ARC,CAMK2A,NR4A2,SLC12A2,SLC12A5,SOX9,WNT4
SUB1	transcription regulator	0.0443	FJX1,FOS,NDUFA3,NDUFAB1,NDUFB8,NDUFB9,VEGFA
XIAP	enzyme	0.0443	CDK6,CDKN1B,CSF1,CSF3,CXCL1,RELA,SOD2
BAP1	peptidase	0.0443	ASXL2,ATF3,CDKN1B,DDIT3,HSPA5,SLC7A11,TNFRSF10A
MUC4	other	0.0443	CDH1,CDKN1B,EGFR,mir-210,SNAI1,SOX9,VTN
CDCA8	other	0.045	AHR,CDC42EP1,CDH1,CYB561,DTX4,DUOX2,DUSP5,FN1,HSPB7,ITGB8,MYO1B,OCLN,SOX4,TACSTD2,WNT4
GUCY1B1	enzyme	0.045	ANKH,CDH1,COL4A2,CRIP2,DCN,GJC1,ID1,LUM,MT2A,NDUFA4L2,PTPRB,SERPINE2,SERPINF1,SPARCL1,TREM2
IL6R	transmembrane receptor	0.0458	A2M,CCK,CD36,CDKN1B,COL1A2,COL2A1,FN1,ICAM1,IGF1,IGF2,IRF1,MCL1,NAMPT,PLIN5,TAC1,VCAM1,VEGFA
MGA	transcription regulator	0.0459	ALDOC,ARSA,BMF,BNIP3,BTG2,CP,EGLN3,EPAS1,NREP,SNAI1,SUSD1,TCN2
HIC1	transcription regulator	0.0459	ACKR3,ADORA2B,CA2,CDO1,GPR161,MAP2K3,MCAM,RIN2,SLC7A11,SNAPC1,SOX9,TNS3
ADRA1B	G-protein coupled receptor	0.0464	ARC,CDKN1B,DUSP1,EGR1,FN1,FOS,NR4A1,NR4A2,PRRX1,VEGFA
ADRA1D	G-protein coupled receptor	0.0464	ARC,CDKN1B,DUSP1,EGR1,FN1,FOS,NR4A1,NR4A2,PRRX1,VEGFA
RAF1	kinase	0.0481	AMD1,BCL2,BTG1,CA2,CDC42EP1,CDKN1B,CDKN2A,CDKN2B,DUSP2,DUSP4,DUSP5,EGR1,FAM171A1,FOS,HNRNPA2B1,IER2,LDHA,LDHC,MT3,NGF,OCLN,OPCML,PNP,RAN,RFFL,SEC14L2,SLC16A7,ST6GALNAC2,TFPI2,TPM2,TPM3,TUBA4A,VASH1,VEGFA
ARRB1	transcription regulator	0.0488	ABCG2,BCL2,EGFR,EGR1,FASN,JUNB,SNAI1,TSC22D3,VCAM1
SOX10	transcription regulator	0.0492	ACKR3,DHH,FN1,FOS,IRF1,KCNB1,MITF,MYRF,SOD3,SOX9,ZEB1
ANXA1	enzyme	0.0492	ANGPT2,CCR10,CD83,CDH1,COL18A1,CSF1,POMC,SELL,TIFA,TIMP2,TSC22D3
CSF2RB	transmembrane receptor	0.0495	BCL2,CCND2,FOS,JUNB,PIM1
TARS2	enzyme	0.0495	MRPS18B,NDUFS1,POLG2,SOD2,UQCRC2
CNOT6L	enzyme	0.0495	CDKN1B,CLEC3A,CNOT8,MAPK10,RPL35
CHD1	enzyme	0.0495	CXCL1,CXCL2,CXCL3,ICAM1,SOD2
ZBTB33	transcription regulator	0.0495	APAF1,BBC3,CDH1,PGK1,RAPSN
HBP1	transcription regulator	0.0495	CDKN2A,EZH2,MYCN,PIM1,PKM
THY1	other	0.0495	CDH1,CLU,ETS1,PTPRQ,VEGFA
SH3BP2	other	0.0495	ACP5,CALCR,FOS,ITGAV,MITF
EFNB2	kinase	0.0495	MAPK1,MAPK3,RUNX2,SOST,TEK
NCOA6	transcription regulator	0.0495	BTC,CDKN1B,FASN,FOS,HSPA5
CCN1	other	0.0498	BOK,CCND2,COL1A2,FN1,FZD7,IL18,ITGAV,KDR,MCL1,MIF,NR4A1,SENP2,SFRP1,TIMP2,VEGFA,WIF1
TAF4	transcription regulator	0.0499	ABL2,CARMIL1,CDH1,DCN,DDIT3,EGFR,ETS1,GAS1,GTF2A1,ID2,KLF4,LUM,MAFF,PDGFC,TAOK2,TGFB3,TGM1
